# Supplementary material for: Partial trisomy 21 map: Ten cases further supporting the highly restricted Down syndrome critical region (HR‐DSCR) on human chromosome 21
Source: Mol Genet Genomic Med. 2019 Jun 25;7(8):e797. doi: 10.1002/mgg3.797 (PMC6687668; doi:10.1002/mgg3.797)
Supplement: Supplementary file 1 [file MGG3-7-e797-s001.xls]

## Sheet: Map
Supplementary Table S1. Integrated map from 132 cases of partial trisomy 21. Background: RED=trisomic in DS, disomic in non-DS; GREEN=disomic in DS, trisomic in non-DS; BLUE=monosomic; WHITE=data not available.
Coordinates: blue italics indicate overlapping (Start or End) or nesting (Start and End) with the just previous interval (row); larger regions with increasing levels of overlapping have progressively darker violet background;
dashed lines separate two not interlaced intervals with the same level of overlapping within a larger region. ID=identifier; Year= publication year of the first description; *=case reported more than one time;
DS=Down syndrome. Method: most advanced method used for that subject. aCGH=Array CGH; ISH=in situ hybridization; SB=Southern Blot; SlotB=Slot Blot. BAC, CGH, CNV, DGV, FISH, PCR and SNP are explained in the text.										ID	001	002	003	004	005	006	007	008	009	010	011	012	013	014	015	016	017	018	019	020	021	022	023	024	025	026	027	028	029	030	031	032	033	034	035	036	037	038	039
References are listed in the Supplementary References file. Each "Subject ID" in the original report is hyperlinked to the proper description in Supplementary Table S2 (next Excel sheet in this file).										ID Pelleri et al. 2016	001		002	003	004	005	006	007	008	009	010	011	012	013	014	015	016	017	018	019	020	021	022	023	024	025	026	027	028	029	030	031	032	033	034	035	036	037	038
										Year	1965*	1965*	1973*	1973	1973	1973	1973	1975	1975	1975	1975	1975	1975*	1976*	1976*	1976*	1977	1977	1977	1977	1977	1978	1979	1979	1979	1979	1980	1980	1980	1980	1980*	1981*	1981	1982	1982	1982	1982	1986	1986
Location	Gene or	Gene Type	RefSeq Status	Name Type	Start Coordinate	End Coordinate	Interval Size	Description		First Author	Lejeune	Finley	Borgaonkar	Aula	Aula	Aula	De La Chapelle	O'Donnell	O'Donnell	Williams	Williams	Williams	Williams	Sinet	Sinet	Sinet	Cervenka	Pfeiffer	Pfeiffer	Hagemeijer	Sanchéz	Kubien	Daniel	Mattei	Mattei	Mattei	Mikiel	Emberger	Cantu	Fryns	Pueschel	Mattei	Leschot	Habedank	Habedank	Habedank	Rethoré	Leonard	Leonard
(UCSC)	sequence interval				NC_000021.9		(bp)			Subject ID	III; 3	B.B.	III-1	Case 1	Case 2	Case 4	Proposita	Child 1	Child 3	III-5	III-18	IV-1	IV-4	10321	8435	Case 3	Proband	Case 1	Case 2	Proband	Patient	Boy	Proband	3139	4407	4524	K.C.	Isabelle	Propositus	S. E.	Proband	Proposita	Case 2	F 26 yrs	M 23 yrs	F 21 yrs	Pt. n° 2	Case 1	Case 2
	[in red: known markers				Genome Version: GRCh38/hg38					Phenotype	DS	DS	DS	DS	DS	DS	non-DS	DS	non-DS	DS	non-DS	DS	DS	non-DS	DS	DS	DS	DS	non-DS	non-DS	non-DS	DS	non-DS	DS	DS	DS	non-DS	DS	DS	DS	DS	DS	non-DS	non-DS	non-DS	non-DS	DS	DS	DS
	of special interest]				[not in scale: rows may represent					Method	SlotB	aCGH	SlotB	Banding	Banding	Banding	Banding	Banding	Banding	Banding	Banding	Banding	BAC aCGH	BAC aCGH	SlotB	BAC aCGH	Banding	Banding	Banding	Banding	Banding	Banding	Banding	Banding	Banding	Banding	Banding	Banding	Banding	Banding	aCGH	BAC aCGH	Banding	Banding	Banding	Banding	Banding	Banding	Banding
					intervals of different size]					Karyotype	t(21;21)	t(15;21)	der(21)	dup(21)	dup(21)	t(15;21)	t(4;21)	ins(15;21)	dup(21)	t(10;21)	t(10;21)	t(10;21)	t(10;21)	t(15;21)	t(15;21)	dup(21)	dup(21)	t(19;21)	t(4;21)	t(21;21)	t(20;21)	t(1;21)	t(21;?)	t(10;21)	t(15;21)	t(9;21)	dup(21)	t(14;21;21)	t(21;21)	t(14;21)	t(8:21)	dup(21)	t(9;21)	t(4;21)	t(4;21)	t(4;21)	t(16;21)	dup(21)	dup(21)
21p13	21p13				1	3100000	3100000
21p12	21p12 Start				3100001		3900000	rDNA (RNR1, RNR2, RNR3, RNR4, RNR5)
21p12	CH507-9B2.8	ncRNA	MODEL		5067516	5089824	22309	uncharacterized LOC105372831
21p12	CH507-42P11.6	protein coding	MODEL		6084373	6088242	3870	putative uncharacterized protein C21orf125
21p12	CH507-145C22.1	ncRNA	MODEL		6318421	6359726	41306	uncharacterized LOC105379493
21p12	CBSL	protein coding	MODEL		6444869	6467507	22639	cystathionine beta-synthase-like
21p12	U2AF1L5	protein coding	MODEL		6484623	6499284	14662	U2 small nuclear RNA auxiliary factor 1-like 5
21p12	LOC102724701	ncRNA	MODEL		6630190	6670705	40516	uncharacterized LOC102724701
21p12	MIR8069-1	ncRNA	PROVISIONAL		6859171	6859256	86	microRNA 8069-1
21p12	LOC105379499	ncRNA	MODEL		6986189	6997775	11587	uncharacterized LOC105379499
21p12	21p12 End					7000000	3900000	rDNA (RNR1, RNR2, RNR3, RNR4, RNR5)
21p11.2	21p11.2 Start				7000001		3900000
21p11.2	LOC102724951	protein coding	MODEL		7430666	7469008	38343	uncharacterized LOC102724951
21p11.2	SMIM11B	protein coding	VALIDATED		7744419	7772253	27835	small integral membrane protein 11B
21p11.2	MIR6724-1	ncRNA	PROVISIONAL	Official	8205315	8205406	92	microRNA 6724-1
21p11.2	MIR3648-1	ncRNA	PROVISIONAL	Official	8208473	8208652	180	microRNA 3648-1
21p11.2	MIR3687-1	ncRNA	PROVISIONAL	Official	8208844	8208904	61	microRNA 3687-1
21p11.2	MIR6724-2	ncRNA	PROVISIONAL	Official	8249505	8249596	92	microRNA 6724-2
21p11.2	MIR6724-3	ncRNA	PROVISIONAL	Official	8388362	8388453	92	microRNA 6724-3
21p11.2	MIR6724-4	ncRNA	PROVISIONAL	Official	8432530	8432621	92	microRNA 6724-4
21p11.2	LOC105372730	ncRNA	MODEL		8759113	8805942	46830	uncharacterized LOC105372730
21p11.2	MIR3648-2	ncRNA	PROVISIONAL	Official	8986999	8987178	180	microRNA 3648-2
21p11.2	MIR3687-2	ncRNA	PROVISIONAL	Official	8987370	8987430	61	microRNA 3687-2
21p11.2	LOC101930100	ncRNA	MODEL		9325037	9367242	42206	uncharacterized LOC101930100
21p11.2	MGC39584	ncRNA	VALIDATED		9781848	9821061	39214	uncharacterized LOC441058
21p11.2	BAGE2	protein coding	VALIDATED	Official	10413532	10491615	78084	BAGE2 B melanoma antigen family, member 2
21p11.2	RP11-733G18			BAC Clone	10444185	10605677	161493																			BAC aCGH
21p11.2	TPTE	protein coding	REVIEWED	Official	10521514	10606270	84757	TPTE transmembrane phosphatase with tensin homology
21p11.2	21p11.2 End					10900000	3900000
21p11.1	Centromere				10900001	12000000	1100000
21q11.1	Centromere	D13Z1/D21Z1	Probe	Probe	12000001	13000000	1000000
21q11.2	21q11.2 Start				13000001		2000000
21q11.2	PT21 #122 (Melis)			SNP Array CGH	13028401	13028401	1
21q11.2	PT21 #125 (Valetto)			Array CGH	13045201	13045201	1
21q11.2	PT21 #125 (Valetto)			Array CGH	13045202	13045202	1
21q11.2	PT21 #121 (Villa)			Array CGH	13254742	13254742	1
21q11.2	PT21 #121 (Villa)			Array CGH	13254743	13254743	1
21q11.2	PT21 #077 (Mattina)			Array CGH	13268071	13268071	1
21q11.2	rs3869758			refSNP	13280587	13280587	1
21q11.2	MIR3156-3	ncRNA	PROVISIONAL	Official	13406384	13406460	77	MIR3156-3 microRNA 3156-3
21q11.2	D21S215			Probe	13425596	13425776	181
21q11.2	LOC102724188	ncRNA	VALIDATED		13546033	13558461	12429	uncharacterized LOC102724188
21q11.2	POTED	protein coding	VALIDATED	Official	13610061	13641585	31525	POTED POTE ankyrin domain family, member D
21q11.2	MIR3118-1	ncRNA	PROVISIONAL	Official	13644775	13644850	76	MIR3118-1 microRNA 3118-1
21q11.2	LOC441956	unknown	MODEL		13679219	13681132	1914	uncharacterized LOC441956
21q11.2	PT21 #031 (Pueschel)			Array CGH	13694465	13694465	1																																		aCGH
21q11.2	PT21 #031 (Pueschel)			Array CGH	13694466	13694466	1																																		aCGH
21q11.2	MIR8069-2	ncRNA	PROVISIONAL	Official	13724189	13724274	86	MIR8069-2 microRNA 8069-2
21q11.2	PT21 #133 (Su)			Array CGH	13798040	13798040	1
21q11.2	PT21 #111 (Korbel)			Array CGH	13901731	13901731	1
21q11.2	PT21 #111(Korbel)			Array CGH	13901732	13901732	1
21q11.2	PT21 #088 (Barlow)			Array CGH	13980358	13980358	1
21q11.2	PT21 #088 (Barlow)			Array CGH	13980359	13980359	1
21q11.2	PT21 #115 (Korbel)			Array CGH	14003400	14003400	1
21q11.2	PT21 #115 (Korbel)			Array CGH	14003401	14003401	1
21q11.2	LOC105377134	protein coding	MODEL		14027416	14060261	32846	uncharacterized LOC105377134
21q11.2	D21S1993			Probe	14081485	14081613	129
21q11.2	LIPI	protein coding	REVIEWED	Official	14108463	14211040	102578	LIPI lipase, member I
21q11.2	PT21 #046 (McCormick)			Array CGH	14112687	14112687	1
21q11.2	PT21 #128 (Chen)			Array CGH	14173779	14173779	1
21q11.2	PT21 #128 (Chen)			Array CGH	14173780	14173780	1
21q11.2	RBM11	protein coding	VALIDATED	Official	14216106	14228372	12267	RBM11 RNA binding motif protein 11
21q11.2	HSPA13	protein coding	REVIEWED	Official	14371115	14383188	12074	HSPA13 heat shock protein 70kDa family, member 13
21q11.2	D21S120			Probe	14389838	14390145	308
21q11.2	D21S16			Probe	14458091	14458329	239				SlotB		SB											SlotB		SlotB															SB	SlotB
21q11.2	SAMSN1	protein coding	VALIDATED	Official	14485228	14583402	98175	SAMSN1 SAM domain, SH3 domain and nuclear localization signals 1
21q11.2	SAMSN1-AS1	ncRNA	PREDICTED	Official	14582202	14598303	16102	SAMSN1-AS1 SAMSN1 antisense RNA 1
21q11.2	LOC388813	protein coding	VALIDATED		14591392	14643107	51716	uncharacterized protein ENSP00000383407-like
21q11.2	21q11.2 End					15000000	2000000
21q21.1	21q21.1 Start				15000001		7600000
21q21.1	NRIP1	protein coding	REVIEWED	Official	14961235	15065903	104669	NRIP1 nuclear receptor interacting protein 1															SB
21q21.1	D21S13E			Probe	15084402	15084520	119						SB																												SB
21q21.1	PT21 #058 (Korenberg)			Array CGH	15088853	15088853	1
21q21.1	PT21 #058 (Korenberg)			Array CGH	15088854	15088854	1
21q21.1	D21S1431			Probe	15100210	15100381	172
21q21.1	PT21 #121(Villa)			Array CGH	15216310	15216310	1
21q21.1	PT21 #121 (Villa)			Array CGH	15216311	15216311	1
21q21.1	LOC101927745	ncRNA	MODEL		15368447	15444674	76228	uncharacterized LOC101927745
21q21.1	PT21 #122 (Melis)			SNP Array CGH	15412300	15412300	1
21q21.1	PT21 #122 (Melis)			SNP Array CGH	15412301	15412301	1
21q21.1	D21S172			Probe	15566174	15566324	151
21q21.1	USP25	protein coding	VALIDATED	Official	15729947	15880072	150126	USP25 ubiquitin specific peptidase 25
21q21.1	D21S189			Probe	15842391	15842698	308
21q21.1	D21S1410			Probe	16063576	16063783	208
21q21.1	MIR99AHG Start	ncRNA	VALIDATED	Official	16070522		539254	mir-99a-let-7c cluster host gene
21q21.1	PT21 #111 (Korbel)			Array CGH	16130528	16130528	1
21q21.1	PT21 #111(Korbel)			Array CGH	16130529	16130529	1
21q21.1	PT21 #058 (Korenberg)			Array CGH	16336807	16336807	1
21q21.1	PT21 #058 (Korenberg)			Array CGH	16336808	16336808	1
21q21.1	MIR99A	ncRNA	PROVISIONAL	Official	16539089	16539169	81	MIR99A microRNA 99a
21q21.1	MIRLET7C	ncRNA	PROVISIONAL	Official	16539828	16539911	84	MIRLET7C microRNA let-7c
21q21.1	MIR125B2	ncRNA	PROVISIONAL	Official	16590237	16590325	89	MIR125B2 microRNA 125b-2
21q21.1	MIR99AHG End	ncRNA	VALIDATED	Official		16609775	539254	mir-99a-let-7c cluster host gene
21q21.1	PT21 #058 (Korenberg)			Array CGH	16829813	16829813	1
21q21.1	PT21 #058 (Korenberg)			Array CGH	16829814	16829814	1
21q21.1	D21S110			Probe	16843195	16843451	257						SB																												SB
21q21.1	LINC01549	ncRNA	VALIDATED	Official	17438890	17449185	10296	LINC01549 long intergenic non-protein coding RNA 1549
21q21.1	TRG-GCC1-5	tRNA	MODEL	Official	17454789	17454859	71	TRG-GCC1-5 transfer RNA-Gly (GCC) 1-5
21q21.1	CXADR	protein coding	REVIEWED	Official	17512906	17633323	120418	CXADR coxsackie virus and adenovirus receptor
21q21.1	BTG3	protein coding	REVIEWED	Official	17593650	17612950	19301	BTG3 BTG family, member 3
21q21.1	C21orf91-OT1	ncRNA	VALIDATED	Official	17777404	17792509	15106	C21orf91-OT1 C21orf91 overlapping transcript
21q21.1	C21orf91	protein coding	VALIDATED	Official	17788967	17819386	30420	C21orf91 chromosome 21 open reading frame 91
21q21.1	LOC105372743	ncRNA	MODEL		17803428	17812311	8884	uncharacterized LOC105372743
21q21.1	CHODL	protein coding	REVIEWED	Official	17819595	18267373	447779	CHODL chondrolectin
21q21.1	CHODL-AS1	ncRNA	VALIDATED	Official	17835672	17885608	49937	CHODL-AS1 CHODL antisense RNA 1
21q21.1	PT21 #116 (Korbel)			Array CGH	18119589	18119589	1
21q21.1	PT21 #116 (Korbel)			Array CGH	18119590	18119590	1
21q21.1	TMPRSS15	protein coding	REVIEWED	Official	18269107	18403806	134700	TMPRSS15 transmembrane protease, serine 15
21q21.1	PT21 #058 (Korenberg)			Array CGH	18339492	18339492	1
21q21.1	PT21 #058 (Korenberg)			Array CGH	18339493	18339493	1
21q21.1	LOC101927797	ncRNA	VALIDATED		18561265	18759812	198548	uncharacterized LOC101927797
21q21.1	MIR548X	ncRNA	PROVISIONAL	Official	18686090	18686164	75	MIR548X microRNA 548x
21q21.1	D21S11			Probe	19181941	19182163	223				SlotB		SB										SB	SlotB		SlotB																SlotB
21q21.1	D21S1414			Probe	19181998	19182284	287
21q21.1	PT21 #031 (Pueschel)			Array CGH	19529986	19529986	1																																		aCGH
21q21.1	PT21 #031 (Pueschel)			Array CGH	19529987	19529987	1																																		aCGH
21q21.1	D21S145			Probe	19553143	19553301	159
21q21.1	LOC105372746	ncRNA	MODEL		19885221	19899790	14570	uncharacterized LOCLOC105372746
21q21.1	D21S1436			Probe	19970151	19970328	178
21q21.1	PT21 #058 (Korenberg)			Array CGH	20026013	20026013	1
21q21.1	PT21 #058 (Korenberg)			Array CGH	20026014	20026014	1
21q21.1	D21S1437			Probe	20274527	20274648	122
21q21.1	D21S1261			Probe	20500918	20501111	194
21q21.1	LINC00320	ncRNA	VALIDATED	Official	20742590	20803108	60519	LINC00320 long intergenic non-protein coding RNA 320
21q21.1	D21S1441			Probe	20872653	20872804	152
21q21.1	NCAM2	protein coding	REVIEWED	Official	20998315	21540630	542316	NCAM2 neural cell adhesion molecule 2
21q21.1	D21S214			Probe	21343204	21343443	240
21q21.1	PT21 #058 (Korenberg)			Array CGH	21601944	21601944	1
21q21.1	PT21 #058 (Korenberg)			Array CGH	21601945	21601945	1
21q21.1	PT21 #057 (Korenberg)			Array CGH	21642053	21642053	1
21q21.1	PT21 #057 (Korenberg)			Array CGH	21642054	21642054	1
21q21.1	LINC00317	ncRNA	VALIDATED	Official	21723293	21737319	14027	LINC00317 long intergenic non-protein coding RNA 317
21q21.1	LINC01425	ncRNA	VALIDATED	Official	21746985	21797415	50431	LINC01425 long intergenic non-protein coding RNA 1425
21q21.1	D21S1994			Probe	21774725	21774978	254
21q21.1	LOC101927843	ncRNA	VALIDATED		22009158	22098459	89302	uncharacterized LOC101927843
21q21.1	LINC00308	ncRNA	VALIDATED	Official	22098617	22116528	17912	LINC00308 long intergenic non-protein coding RNA 308
21q21.1	PT21 #125 (Valetto)			Array CGH	22115024	22115024	1
21q21.1	PT21 #125 (Valetto)			Array CGH	22115025	22115025	1					aCGH
21q21.1	PT21 #002 (Finley)			Array CGH	22596170	22596170	1					aCGH
21q21.1	21q21.1 End					22600000	7600000
21q21.2	21q21.2 Start				22600001		2900000
21q21.2	D21S1409			Probe	22976406	22976586	181
21q21.2	MIR6130	ncRNA	PROVISIONAL	Official	23079284	23079392	109	MIR6130 microRNA 6130
21q21.2	PT21 #098 (Rovelet)			Array CGH	23350564	23350564	1
21q21.2	PT21 #098 (Rovelet)			Array CGH	23350565	23350565	1
21q21.2	D21S2088E	ncRNA	VALIDATED	Probe	23361104	23384835	23732	D21S2088E
21q21.2	D21S232			Probe	23367591	23367711	121
21q21.2	LOC101927869	ncRNA	VALIDATED		24304550	24321377	16828	uncharacterized LOC101927869
21q21.2	LOC105372751	ncRNA	MODEL		24530664	24547942	17279	uncharacterized LOC105372751
21q21.2	PT21 #053 (Korenberg)			Array CGH	24531419	24531419	1
21q21.2	PT21 #053 (Korenberg)			Array CGH	24531420	24531420	1
21q21.2	PT21 #058 (Korenberg)			Array CGH	24825118	24825118	1
21q21.2	PT21 #058 (Korenberg)			Array CGH	24825119	24825119	1
21q21.2	LOC339622	ncRNA	VALIDATED		24840550	25057746	217197	uncharacterized LOC339622
21q21.2	PT21 #116 (Korbel)			Array CGH	25036815	25036815	1
21q21.2	PT21 #116 (Korbel)			Array CGH	25036816	25036816	1
21q21.2	D21S210			Probe	25228099	25228273	175
21q21.2	LINC00158	ncRNA	VALIDATED	Official	25385820	25431701	45882	LINC00158 long intergenic non-protein coding RNA 158
21q21.2	LOC105372753	ncRNA	MODEL		25496794	25518895	22102	uncharacterized LOC105372753
21q21.2	21q21.2 End					25500000	2900000
21q21.3	21q21.3 Start				25500001		4700000
21q21.3	D21S8			Probe	25530122			[Information lacking for the end coordinate]					SB										SB																		SB
21q21.3	D21S265			Probe	25547239	25547414	176
21q21.3	MIR155HG	ncRNA	VALIDATED	Official	25562145	25575168	13024	MIR155HG MIR155 host gene
21q21.3	MIR155	ncRNA	REVIEWED	Official	25573980	25574044	65	MIR155 microRNA 155
21q21.3	LINC00515	ncRNA	PREDICTED	Official	25582775	25583224	450	LINC00515 long intergenic non-protein coding RNA 515
21q21.3	MRPL39	protein coding	REVIEWED	Official	25585656	25607846	22191	MRPL39 mitochondrial ribosomal protein L39
21q21.3	PT21 #097 (Rovelet)			Array CGH	25628566	25628566	1
21q21.3	PT21 #097 (Rovelet)			Array CGH	25628567	25628567	1
21q21.3	JAM2	protein coding	REVIEWED	Official	25639282	25717562	78281	JAM2 junctional adhesion molecule 2
21q21.3	ATP5J	protein coding	REVIEWED	Official	25724480	25735654	11175	ATP5J ATP synthase, H+ transporting, mitochondrial Fo complex, subunit F6
21q21.3	GABPA	protein coding	VALIDATED	Official	25734947	25772460	37514	GABPA GA binding protein transcription factor, alpha subunit 60kDa
21q21.3	RP11-66H5			BAC Clone	25823298	25994338	171041
21q21.3	APP	protein coding	REVIEWED	Official	25880550	26171128	290579	APP amyloid beta (A4) precursor protein			SlotB		SB											SlotB		SlotB															SB	SlotB
21q21.3	RP11-15D13			BAC Clone	26006324	26176162	169839
21q21.3	D21S1253			Probe	26062117	26062298	182
21q21.3	D21S1443			Probe	26150511	26150749	239
21q21.3	PT21 #097 (Rovelet)			Array CGH	26195560	26195560	1
21q21.3	PT21 #097 (Rovelet)			Array CGH	26195561	26195561	1
21q21.3	PT21 #098 (Rovelet)			Array CGH	26311060	26311060	1
21q21.3	PT21 #098 (Rovelet)			Array CGH	26311061	26311061	1
21q21.3	CYYR1-AS1	protein coding	MODEL	Official	26405943	26569263	163321	CYYR1-AS1 cysteine/tyrosine-rich 1 antisense RNA 1
21q21.3	CYYR1 Start	protein coding	VALIDATED	Official	26466209		107076	CYYR1 cysteine/tyrosine-rich 1
21q21.3	D21S1435			Probe	26476555	26476727	173
21q21.3	RP11-782A23 Start			BAC Clone	26513192		150458																BAC aCGH
21q21.3	PT21 #058 (Korenberg)			Array CGH	26533812	26533812	1
21q21.3	PT21 #058 (Korenberg)			Array CGH	26533813	26533813	1
21q21.3	RP11-1105D6 Start			BAC Clone	26572411		194537
21q21.3	CYYR1 End	protein coding	VALIDATED	Official		26573284	107076	CYYR1 cysteine/tyrosine-rich 1
21q21.3	D21S260			Probe	26599206	26599474	269
21q21.3	D21S111			Probe	26653102	26653445	344																SB
21q21.3	RP11-782A23 End			BAC Clone		26663649	150458
21q21.3	RP11-1105D6 End			BAC Clone		26766947	194537																BAC aCGH
21q21.3	ADAMTS1	protein coding	REVIEWED	Official	26836287	26845409	9123	ADAMTS1 ADAM metallopeptidase with thrombospondin type 1 motif, 1
21q21.3	LOC105372760	ncRNA	MODEL		26854880	26953019	98140	uncharacterized LOC105372760
21q21.3	ADAMTS5	protein coding	REVIEWED	Official	26917912	26967120	49209	ADAMTS5 ADAM metallopeptidase with thrombospondin type 1 motif, 5
21q21.3	MIR4759	ncRNA	PROVISIONAL	Official	26953961	26954043	83	MIR4759 microRNA 4759
21q21.3	D21S217			Probe	27046333	27046612	280
21q21.3	LOC105372761	ncRNA	MODEL		27375371	27395627	20257	uncharacterized LOC105372761
21q21.3	LOC105372762	ncRNA	MODEL		27419015	27448644	29630	uncharacterized LOC105372762
21q21.3	D21S54			Probe	27558158	27558338	181				SlotB		SB										SB	SlotB	SlotB	SlotB																SlotB
21q21.3	LOC105372763	ncRNA	MODEL		27638581	27674774	36194	uncharacterized LOC105372763
21q21.3	LINC00113	ncRNA	VALIDATED	Official	27722379	27751233	28855	LINC00113 long intergenic non-protein coding RNA 113
21q21.3	PT21 #057 (Korenberg)			Array CGH	27844184	27844184	1
21q21.3	PT21 #057 (Korenberg)			Array CGH	27844185	27844185	1
21q21.3	PT21 #114 (Korbel)			Array CGH	27928582	27928582	1
21q21.3	PT21 #114 (Korbel)			Array CGH	27928583	27928583	1
21q21.3	LINC00314	ncRNA	VALIDATED	Official	28013363	28023209	9847	LINC00314 long intergenic non-protein coding RNA 314
21q21.3	PT21 #046 (McCormick)			Array CGH	28015203	28015203	1
21q21.3	rs2831350			refSNP	28017563	28017563	1
21q21.3	LOC284825	ncRNA	VALIDATED		28048414	28137609	89196	uncharacterized LOC284825
21q21.3	PT21 #046 (McCormick)			Array CGH	28064166	28064166	1
21q21.3	PT21 #132 (Su)			Array CGH	28074786	28074786	1
21q21.3	PT21 #132 (Su)			Array CGH	28124062	28124062	1
21q21.3	LOC101927973	ncRNA	VALIDATED		28116094	28228667	112574	uncharacterized LOC101927973
21q21.3	PT21 #113 (Korbel)			Array CGH	28508376	28508376	1
21q21.3	PT21 #113 (Korbel)			Array CGH	28508377	28508377	1
21q21.3	LINC00161	ncRNA	VALIDATED	Official	28539318	28540355	1038	LINC00161 long intergenic non-protein coding RNA 161
21q21.3	D21S82			Probe	28842928	28843360	433																SB
21q21.3	N6AMT1	protein coding	REVIEWED	Official	28872191	28885373	13183	N6AMT1 N-6 adenine-specific DNA methyltransferase 1 (putative)
21q21.3	LTN1	protein coding	VALIDATED	Official	28928144	28992956	64813	LTN1 listerin E3 ubiquitin protein ligase 1
21q21.3	PT21 #121 (Villa)			Array CGH	28971423	28971423	1
21q21.3	PT21 #121 (Villa)			Array CGH	28971424	28971424	1
21q21.3	RWDD2B	protein coding	VALIDATED	Official	29004778	29019371	14594	RWDD2B RWD domain containing 2B
21q21.3	USP16	protein coding	REVIEWED	Official	29024617	29054488	29872	USP16 ubiquitin specific peptidase 16
21q21.3	CCT8	protein coding	VALIDATED	Official	29056322	29073797	17476	CCT8 chaperonin containing TCP1, subunit 8 (theta)
21q21.3	MAP3K7CL	protein coding	VALIDATED	Official	29077471	29175889	98419	MAP3K7CL MAP3K7 C-terminal like
21q21.3	LINC00189	ncRNA	PREDICTED	Official	29193494	29288205	94712	LINC00189 long intergenic non-protein coding RNA 189
21q21.3	BACH1	protein coding	REVIEWED	Official	29298795	29361896	63102	BACH1 BTB and CNC homology 1, basic leucine zipper transcription factor 1
21q21.3	BACH1-IT2	ncRNA	VALIDATED	Official	29372501	29373980	1480	BACH1-IT2 BACH1 intronic transcript 2
21q21.3	D21S302			Probe	29473584	29473841	258
21q21.3	GRIK1 Start	protein coding	REVIEWED	Official	29536933		403032	GRIK1 glutamate receptor, ionotropic, kainate 1
21q21.3	PT21 #126 (Capkova)			Array CGH	29549129	29549129	1
21q21.3	PT21 #126 (Capkova)			Array CGH	29551230	29551230	1
21q21.3	GRIK1-AS2	ncRNA	PREDICTED	Official	29596040	29630747	34708	GRIK1-AS2 GRIK1 antisense RNA 2
21q21.3	GRIK1-AS1	ncRNA	PREDICTED	Official	29748175	29764006	15832	GRIK1-AS1 GRIK1 antisense RNA 1
21q21.3	D21S213			Probe	29827910	29828056	147
21q21.3	GRIK1 End	protein coding	REVIEWED	Official		29939964	403032	GRIK1 glutamate receptor, ionotropic, kainate 1
21q21.3	D21S226			Probe	29969313	29969474	162
21q21.3	PT21 #060 Korenberg			Array CGH	29975903	29975903	1
21q21.3	PT21 #060 Korenberg			Array CGH	29975904	29975904	1
21q21.3	PT21 #040 (Park)			Array CGH	29980494	29980494	1
21q21.3	PT21 #040 (Park)			Array CGH	29980495	29980495	1
21q21.3	D21S93			Probe	30097694	30098015	322						SB										SB
21q21.3	CLDN17	protein coding	REVIEWED	Official	30165923	30166653	731	CLDN17 claudin 17
21q21.3	21q21.3 End					30200000	4700000
21q22.11	21q22.11 Start				30200001		4200000
21q22.11	LINC00307	ncRNA	VALIDATED	Official	30209151	30211783	2633	LINC00307 long intergenic non-protein coding RNA 307
21q22.11	CLDN8	protein coding	REVIEWED	Official	30214006	30216151	2146	CLDN8 claudin 8
21q22.11	KRTAP24-1	protein coding	VALIDATED	Official	30281309	30282958	1650	KRTAP24-1 keratin associated protein 24-1
21q22.11	KRTAP25-1	protein coding	VALIDATED	Official	30289145	30289514	370	KRTAP25-1 keratin associated protein 25-1
21q22.11	PT21 #058 (Korenberg)			Array CGH	30295961	30295961	1
21q22.11	PT21 #058 (Korenberg)			Array CGH	30295962	30295962	1
21q22.11	KRTAP26-1	protein coding	VALIDATED	Official	30319131	30320289	1159	KRTAP26-1 keratin associated protein 26-1
21q22.11	D21S1270			Probe	30334443	30334632	190
21q22.11	KRTAP27-1	protein coding	PROVISIONAL	Official	30337013	30337694	682	KRTAP27-1 keratin associated protein 27-1
21q22.11	KRTAP23-1	protein coding	PROVISIONAL	Official	30348399	30348606	208	KRTAP23-1 keratin associated protein 23-1
21q22.11	KRTAP13-2	protein coding	VALIDATED	Official	30371391	30372239	849	KRTAP13-2 keratin associated protein 13-2
21q22.11	MIR4327	ncRNA	PROVISIONAL	Official	30375294	30375378	85	MIR4327 microRNA 4327
21q22.11	KRTAP13-1	protein coding	VALIDATED	Official	30396074	30396822	749	KRTAP13-1 keratin associated protein 13-1
21q22.11	KRTAP13-3	protein coding	PROVISIONAL	Official	30425393	30425912	520	KRTAP13-3 keratin associated protein 13-3
21q22.11	PT21 #128 (Chen)			Array CGH	30425543	30425543	1
21q22.11	PT21 #128 (Chen)			Array CGH	30425544	30425544	1
21q22.11	KRTAP13-4	protein coding	PROVISIONAL	Official	30430276	30430758	483	KRTAP13-4 keratin associated protein 13-4
21q22.11	KRTAP15-1	protein coding	PROVISIONAL	Official	30440328	30440780	453	KRTAP15-1 keratin associated protein 15-1
21q22.11	KRTAP19-1	protein coding	PROVISIONAL	Official	30480045	30480317	273	KRTAP19-1 keratin associated protein 19-1
21q22.11	KRTAP19-2	protein coding	PROVISIONAL	Official	30487190	30487348	159	KRTAP19-2 keratin associated protein 19-2
21q22.11	KRTAP19-3	protein coding	VALIDATED	Official	30491464	30491957	494	KRTAP19-3 keratin associated protein 19-3
21q22.11	KRTAP19-4	protein coding	PROVISIONAL	Official	30496856	30497110	255	KRTAP19-4 keratin associated protein 19-4
21q22.11	KRTAP19-5	protein coding	PROVISIONAL	Official	30501872	30502090	219	KRTAP19-5 keratin associated protein 19-5
21q22.11	KRTAP19-6	protein coding	VALIDATED	Official	30541535	30541864	330	KRTAP19-6 keratin associated protein 19-6
21q22.11	KRTAP19-7	protein coding	PROVISIONAL	Official	30561098	30561289	192	KRTAP19-7 keratin associated protein 19-7
21q22.11	KRTAP22-2	protein coding	VALIDATED	Official	30590105	30590397	293	KRTAP22-2 keratin associated protein 22-2
21q22.11	KRTAP6-3	protein coding	VALIDATED	Official	30592440	30593055	616	KRTAP6-3 keratin associated protein 6-3
21q22.11	KRTAP6-2	protein coding	VALIDATED	Official	30598686	30598874	189	KRTAP6-2 keratin associated protein 6-2
21q22.11	KRTAP22-1	protein coding	PROVISIONAL	Official	30601121	30601267	147	KRTAP22-1 keratin associated protein 22-1
21q22.11	KRTAP6-1	protein coding	VALIDATED	Official	30613686	30613904	219	KRTAP6-1 keratin associated protein 6-1
21q22.11	KRTAP20-1	protein coding	PROVISIONAL	Official	30616455	30616625	171	KRTAP20-1 keratin associated protein 20-1
21q22.11	PT21 #115 (Korbel)			Array CGH	30618107	30618107	1
21q22.11	PT21 #115 (Korbel)			Array CGH	30618108	30618108	1
21q22.11	KRTAP20-2	protein coding	PROVISIONAL	Official	30635264	30635461	198	KRTAP20-2 keratin associated protein 20-2
21q22.11	KRTAP20-3	protein coding	VALIDATED	Official	30642864	30643136	273	KRTAP20-3 keratin associated protein 20-3
21q22.11	KRTAP21-3	protein coding	PROVISIONAL	Official	30718525	30718777	253	KRTAP21-3 keratin associated protein 21-3
21q22.11	KRTAP21-2	protein coding	PROVISIONAL	Official	30746951	30747202	252	KRTAP21-2 keratin associated protein 21-2
21q22.11	KRTAP21-1	protein coding	PROVISIONAL	Official	30755139	30755378	240	KRTAP21-1 keratin associated protein 21-1
21q22.11	KRTAP8-1	protein coding	VALIDATED	Official	30812697	30813252	556	KRTAP8-1 keratin associated protein 8-1
21q22.11	KRTAP7-1	protein coding	VALIDATED	Official	30829039	30829732	694	KRTAP7-1 keratin associated protein 7-1 (gene/pseudogene)
21q22.11	D21S263			Probe	30849614	30849788	175
21q22.11	KRTAP11-1	protein coding	VALIDATED	Official	30880644	30881555	912	KRTAP11-1 keratin associated protein 11-1
21q22.11	RP11-138A3 Start			BAC Clone	30993364		156880																	BAC aCGH
21q22.11	KRTAP19-8	protein coding	PROVISIONAL	Official	31038159	31038476	318	KRTAP19-8 keratin associated protein 19-8
21q22.11	D21S304			Probe	31047426	31047727	302
21q22.11	RP11-137B7 Start			BAC Clone	31063116		162162
21q22.11	TIAM1	protein coding	VALIDATED	Official	31118418	31559977	441560	TIAM1 T-cell lymphoma invasion and metastasis 1
21q22.11	RP11-138A3 End			BAC Clone		31150243	156880
21q22.11	D21S1280			Probe	31210477	31210852	376
21q22.11	PT21 #130 (Weisfeld-Adams)			Array CGH	31211585	31211585	1
21q22.11	RP11-137B7 End			BAC Clone		31225277	162162																	BAC aCGH
21q22.11	LOC150051	unknown	MODEL		31559241	31560487	1247	homeobox protein cut-like 1
21q22.11	LOC102724449	ncRNA	MODEL		31655387	31659520	4134	uncharacterized LOC102724449
21q22.11	PT21 #121 (Villa)			Array CGH	31656487	31656487	1
21q22.11	PT21 #121 (Villa)			Array CGH	31656488	31656488	1
21q22.11	SOD1	protein coding	REVIEWED	Official	31659622	31668931	9310	SOD1 superoxide dismutase 1, soluble			SlotB		SB										SB	SlotB	SlotB	SlotB															SB	SlotB		Dosed	Dosed	Dosed
21q22.11	SCAF4	protein coding	REVIEWED	Official	31671000	31732118	61119	SCAF4 SR-related CTD-associated factor 4
21q22.11	D21S223			Probe	31869137	31869222	86
21q22.11	HUNK	protein coding	VALIDATED	Official	31873315	32004064	130750	HUNK hormonally up-regulated Neu-associated kinase
21q22.11	LINC00159	ncRNA	PREDICTED	Official	32080481	32086295	5815	LINC00159 long intergenic non-protein coding RNA 159
21q22.11	PT21 #077 (Mattina)			Array CGH	32197958	32197958	1
21q22.11	PT21 #077 (Mattina)			Array CGH	32197959	32197959	1
21q22.11	MIS18A	protein coding	VALIDATED	Official	32268219	32279065	10847	MIS18A MIS18 kinetochore protein A
21q22.11	MRAP	protein coding	REVIEWED	Official	32291813	32314784	22972	MRAP melanocortin 2 receptor accessory protein
21q22.11	LOC105372779	ncRNA	MODEL		32306464	32309154	2691	uncharacterized LOC105372779
21q22.11	URB1	protein coding	VALIDATED	Official	32311019	32393003	81985	URB1 URB1 ribosome biogenesis 1 homolog (S. cerevisiae)
21q22.11	PT21 #127 (Biadun-Poplawska)			Microarray	32375376	32375376	1
21q22.11	PT21 #127 (Biadun-Poplawska)			Microarray	32375377	32375377	1
21q22.11	SNORA80A	snoRNA	PROVISIONAL	Official	32377187	32377322	136	SNORA80A small nucleolar RNA, H/ACA box 80A
21q22.11	URB1-AS1	ncRNA	VALIDATED	Official	32393133	32393960	828	URB1-AS1 URB1 antisense RNA 1 (head to head)
21q22.11	RP11-54F16 Start			BAC Clone	32399842		155400
21q22.11	EVA1C	protein coding	VALIDATED	Official	32411692	32515400	103709	EVA1C eva-1 homolog C (C. elegans)
21q22.11	D21S1413			Probe	32475794	32475965	172
21q22.11	D21S224			Probe	32483940	32484072	133
21q22.11	RP11-54F16 End			BAC Clone		32555241	155400
21q22.11	PT21 #057 (Korenberg)			Array CGH	32557838	32557838	1
21q22.11	PT21 #057 (Korenberg)			Array CGH	32557839	32557839	1
21q22.11	TCP10L	protein coding	VALIDATED	Official	32574841	32585535	10695	TCP10L t-complex 10-like
21q22.11	C21orf59	protein coding	REVIEWED	Official	32601674	32612608	10935	C21orf59 chromosome 21 open reading frame 59
21q22.11	D21S316			Probe	32624088	32624329	242
21q22.11	SYNJ1	protein coding	REVIEWED	Official	32628759	32728040	99282	SYNJ1 synaptojanin 1
21q22.11	PAXBP1-AS1	ncRNA	VALIDATED	Official	32728114	32743122	15009	PAXBP1-AS1 PAXBP1 antisense RNA 1
21q22.11	PAXBP1	protein coding	REVIEWED	Official	32733899	32771858	37960	PAXBP1 PAX3 and PAX7 binding protein 1
21q22.11	C21orf62-AS1	ncRNA	VALIDATED	Official	32772100	32797707	25608	C21orf62 C21orf62 antisense RNA 1
21q22.11	C21orf62	protein coding	VALIDATED	Official	32790673	32814181	23509	C21orf62 chromosome 21 open reading frame 62
21q22.11	RP11-79D9 Start			BAC Clone	32910479		164543
21q22.11	LOC102724502	ncRNA	MODEL		32958888	32960566	1679	uncharacterized LOC102724502
21q22.11	OLIG2	protein coding	REVIEWED	Official	33025908	33029196	3289	OLIG2 oligodendrocyte lineage transcription factor 2
21q22.11	LINC00945	ncRNA	VALIDATED	Official	33057829	33065079	7251	LINC00945 long intergenic non-protein coding RNA 945
21q22.11	OLIG1	protein coding	VALIDATED	Official	33070144	33072422	2279	OLIG1 oligodendrocyte transcription factor 1
21q22.11	RP11-79D9 End			BAC Clone		33075021	164543
21q22.11	PT21 #124 (Oliveira)			Array CGH	33093875	33093875	1
21q22.11	PT21 #124 (Oliveira)			Array CGH	33093876	33093876	1
21q22.11	LOC101928107	ncRNA	VALIDATED		33111704	33123700	11997	uncharacterized LOC101928107
21q22.11	LINC01548	ncRNA	VALIDATED	Official	33165470	33170236	4767	LINC01548 long intergenic non-protein coding RNA 1548
21q22.11	IFNAR2	protein coding	REVIEWED	Official	33229895	33264513	34619	IFNAR2 interferon (alpha, beta and omega) receptor 2
21q22.11	IL10RB-AS1	ncRNA	VALIDATED	Official	33265632	33266260	629	IL10RB-AS1 IL10RB antisense RNA 1 (head to head)
21q22.11	IL10RB Start	protein coding	REVIEWED	Official	33266360		30875	IL10RB interleukin 10 receptor, beta
21q22.11	PT21 #088 (Barlow)			Array CGH	33272797	33272797	1
21q22.11	PT21 #088 (Barlow)			Array CGH	33272798	33272798	1
21q22.11	D21S58			Probe	33278245	33278653	409				SlotB		SB										SB	SlotB		SlotB																SlotB
21q22.11	IL10RB End	protein coding	REVIEWED	Official		33297234	30875	IL10RB interleukin 10 receptor, beta
21q22.11	IFNAR1	protein coding	REVIEWED	Official	33324443	33359823	35381	IFNAR1 interferon (alpha, beta and omega) receptor 1
21q22.11	IFNGR2	protein coding	REVIEWED	Official	33402896	33437521	34626	IFNGR2 interferon gamma receptor 2 (interferon gamma transducer 1)
21q22.11	TMEM50B	protein coding	VALIDATED	Official	33432486	33480009	47524	TMEM50B transmembrane protein 50B
21q22.11	DNAJC28	protein coding	VALIDATED	Official	33488055	33491747	3693	DNAJC28 DnaJ (Hsp40) homolog, subfamily C, member 28
21q22.11	GART	protein coding	REVIEWED	Official	33503931	33542917	38987	GART phosphoribosylglycinamide formyltransferase, phosphoribosylglycinamide synthetase, phosphoribosylaminoimidazole synthetase
21q22.11	PT21 #118 (Vaglio)			SNP Array CGH	33515823	33515823	1
21q22.11	SON	protein coding	REVIEWED	Official	33543038	33577514	34477	SON SON DNA binding protein
21q22.11	MIR6501	ncRNA	PROVISIONAL	Official	33550662	33550728	67	MIR6501 microRNA 6501
21q22.11	DONSON	protein coding	VALIDATED	Official	33577551	33588708	11158	DONSON downstream neighbor of SON
21q22.11	CRYZL1	protein coding	REVIEWED	Official	33589341	33641854	52514	CRYZL1 crystallin, zeta (quinone reductase)-like 1
21q22.11	ITSN1 Start	protein coding	REVIEWED	Official	33642400		246906	ITSN1 intersectin 1 (SH3 domain protein)
21q22.11	D21S219			Probe	33711616	33711792	177
21q22.11	D21S216			Probe	33724046	33724163	118
21q22.11	RP11-356B4 Start			BAC Clone	33817250		150327
21q22.11	PT21 #087 (Barlow)			Array CGH	33822166	33822166	1
21q22.11	PT21 #087 (Barlow)			Array CGH	33822167	33822167	1
21q22.11	RP1-201F12			BAC CLone	33833786	33845800	12015
21q22.11	ITSN1 End	protein coding	REVIEWED	Official		33889305	246906	ITSN1 intersectin 1 (SH3 domain protein)
21q22.11	ATP5O	protein coding	REVIEWED	Official	33903453	33915854	12402	ATP5O ATP synthase, H+ transporting, mitochondrial F1 complex, O subunit
21q22.11	CTD-2152B8 Start			BAC Clone	33913017		113371
21q22.11	LINC00649	ncRNA	VALIDATED	Official	33931212	33971186	39975	LINC00649 long intergenic non-protein coding RNA 649
21q22.11	LINC00649	protein coding	VALIDATED		33947934	33965164	17231	LINC00649 long intergenic non-protein coding RNA 649
21q22.11	LOC105372788	ncRNA	MODEL		33967079	33969220	2142	uncharacterized LOC105372788
21q22.11	RP11-356B4 End			BAC Clone		33967576	150327
21q22.11	LINC00349	ncRNA	MODEL		33975186	33978885	3700	LINC00649 long intergenic non-protein coding RNA 649
21q22.11	PT21 #130 (Weisfeld-Adams)			Array CGH	33983668	33983668	1
21q22.11	CTD-2152B8 End			BAC Clone		34026387	113371
21q22.11	SLC5A3	protein coding	VALIDATED	Official	34073523	34106262	32693	SLC5A3 solute carrier family 5 (sodium/myo-inositol cotransporter), member 3
21q22.11	MRPS6	protein coding	REVIEWED	Official	34073523	34143034	69512	MRPS6 mitochondrial ribosomal protein S6
21q22.11	LINC00310	ncRNA	VALIDATED	Official	34180677	34189919	9243	LINC00310 long intergenic non-protein coding RNA 310
21q22.11	D21S325			Probe	34244247	34244474	228
21q22.11	D21S1705			Probe	34266899	34267055	157
21q22.11	LOC105372791	ncRNA	MODEL		34353037	34375396	22360	uncharacterized LOC105372791
21q22.11	KCNE2	protein coding	REVIEWED	Official	34364024	34371141	7118	KCNE2 potassium channel, voltage-gated subfamily E regulatory beta subunit 2
21q22.11	RP11-79A12 Start			BAC Clone	34366490		159138
21q22.11	SMIM11A	protein coding	VALIDATED	Official	34375450	34389154	13705	SMIM11A small integral membrane protein 11A
21q22.11	21q22.11 End					34400000	4200000
21q22.12	21q22.12 Start				34400001		2000000
21q22.12	C21orf140	protein coding	VALIDATED	Official	34400112	34401072	961	C21orf140 chromosome 21 open reading frame 140
21q22.12	KCNE1	protein coding	REVIEWED	Official	34418715	34512275	93561	KCNE1 potassium channel, voltage-gated subfamily E regulatory beta subunit 1
21q22.12	LOC101928182	ncRNA	MODEL		34419638	34425353	5716	uncharacterized LOC101928182
21q22.12	RCAN1 Start	protein coding	REVIEWED	Official	34516442		98701	RCAN1 regulator of calcineurin 1
21q22.12	RP11-79A12 End			BAC Clone		34525627	159138
21q22.12	D21S323			Probe	34597075	34597398	324
21q22.12	RCAN1 End	protein coding	REVIEWED	Official		34615142	98701	RCAN1 regulator of calcineurin 1
21q22.12	CLIC6	protein coding	REVIEWED	Official	34669292	34718227	48936	CLIC6 chloride intracellular channel 6
21q22.12	D21S65			Probe	34716787	34716978	192				SlotB		SB										SB	SlotB		SlotB																SlotB
21q22.12	LINC00160	ncRNA	VALIDATED	Official	34723807	34737182	13376	LINC00160 long intergenic non-protein coding RNA 160
21q22.12	LINC01426	ncRNA	VALIDATED	Official	34745825	34784886	39062	LINC01426 long intergenic non-protein coding RNA 1426
21q22.12	RUNX1	protein coding	REVIEWED	Official	34787801	35049310	261510	RUNX1 runt-related transcription factor 1
21q22.12	D21S393			Probe	34889366	34889448	83
21q22.12	RUNX1-IT1	ncRNA	VALIDATED	Official	35037925	35039426	1502	RUNX1-IT1 RUNX1 intronic transcript 1
21q22.12	LOC100506403	ncRNA	VALIDATED		35372507	35580764	208258	uncharacterized LOC100506403
21q22.12	D21S1221			Probe	35507078	35507313	236
21q22.12	D21S17			Probe	35598157	35598368	212				SlotB		SB										SB	SlotB		SlotB															SB	SlotB
21q22.12	RP11-957K9 Start			BAC Clone	35617664		181527
21q22.12	D21S211			Probe	35654159	35654254	96
21q22.12	D21S1283			Probe	35708230	35708414	185
21q22.12	MIR802	ncRNA	PROVISIONAL	Official	35720715	35720808	94	MIR802 microRNA 802
21q22.12	RP11-957K9 End			BAC Clone		35799190	181527
21q22.12	PT21 #057 (Korenberg)			Array CGH	35865924	35865924	1
21q22.12	PT21 #057 (Korenberg)			Array CGH	35865925	35865925	1
21q22.12	LOC101928269	ncRNA	VALIDATED		35954660	36004667	50008	uncharacterized LOC101928269
21q22.12	LINC01436	ncRNA	VALIDATED	Official	36005320	36008295	2976	LINC01436 long intergenic non-protein coding RNA 1436
21q22.12	SETD4	protein coding	VALIDATED	Official	36034541	36060818	26278	SETD4 SET domain containing 4
21q22.12	LOC105369295	ncRNA	MODEL		36061896	36068569	6674	uncharacterized LOC105369295
21q22.12	LOC100133286	ncRNA	VALIDATED		36069642	36126640	56999	uncharacterized LOC100133286
21q22.12	CBR1	protein coding	REVIEWED	Official	36069924	36073177	3254	CBR1 carbonyl reductase 1
21q22.12	LOC105369306	ncRNA	MODEL		36104434	36109692	5259	uncharacterized LOC105369306
21q22.12	CBR3-AS1	ncRNA	VALIDATED	Official	36131767	36156308	24542	CBR3-AS1 CBR3 antisense RNA 1
21q22.12	CBR3	protein coding	REVIEWED	Official	36134900	36146562	11663	CBR3 carbonyl reductase 3
21q22.12	DOPEY2	protein coding	VALIDATED	Official	36156783	36294274	137492	DOPEY2 dopey family member 2
21q22.12	D21S333			Probe	36181067	36181262	196
21q22.12	MORC3	protein coding	REVIEWED	Official	36320189	36376646	56458	MORC3 MORC family CW-type zinc finger 3
21q22.12	CHAF1B	protein coding	REVIEWED	Official	36377057	36416827	39771	CHAF1B chromatin assembly factor 1, subunit B (p60)
21q22.12	21q22.12 End					36400000	2000000
21q22.13	21q22.13 Start				36400001		1900000
21q22.13	LOC105369301 Start	ncRNA	MODEL		36430294		51889	uncharacterized LOC105369301
21q22.13	D21S334			Probe	36443292	36443564	273
21q22.13	D21S1252			Probe	36454575	36454712	138
21q22.13	CLDN14 Start	protein coding	REVIEWED	Official	36460621		119465	CLDN14 claudin 14
21q22.13	LOC105369301 End	ncRNA	MODEL			36482182	51889	uncharacterized LOC105369301
21q22.13	RP11-653I1 Start			BAC CLone	36490693		150418																																			BAC aCGH
21q22.13	D21S1222			Probe	36555731	36555967	237
21q22.13	RP11-320I11 Start			BAC Clone	36558164		189246
21q22.13	CLDN14 End	protein coding	REVIEWED	Official		36580085	119465	CLDN14 claudin 14
21q22.13	LOC105369308	ncRNA	MODEL		36632681	36638498	5818	uncharacterized LOC105369308
21q22.13	RP11-653I1 End			BAC Clone		36641110	150418
21q22.13	SIM2	protein coding	REVIEWED	Official	36699133	36750219	51087	SIM2 single-minded family bHLH transcription factor 2
21q22.13	D21S396			Probe	36700704	36700774	71
21q22.13	D21S395			Probe	36709124	36709236	113
21q22.13	PT21 #044 (McCormick)			Array CGH	36724831	36724831	1
21q22.13	RP11-320I11 End			BAC CLone		36747409	189246																																			BAC aCGH
21q22.13	HLCS Start	protein coding	REVIEWED	Official	36750888		239359	HLCS holocarboxylase synthetase (biotin-(proprionyl-CoA-carboxylase (ATP-hydrolysing)) ligase)
21q22.13	PT21 #044 (McCormick)			Array CGH	36760100	36760100	1
21q22.13	D21S167			Probe	36823514	36823667	154
21q22.13	PT21 #049, #050, #051 (Korenberg)			Array CGH	36904543	36904543	1
21q22.13	PT21 #049, #050, #051 (Korenberg)			Array CGH	36904544	36904544	1
21q22.13	PT21 #057 (Korenberg)			Array CGH	36951499	36951499	1
21q22.13	PT21 #057 (Korenberg)			Array CGH	36951500	36951500	1
21q22.13	HLCS End	protein coding	REVIEWED	Official		36990246	239359	HLCS holocarboxylase synthetase (biotin-(proprionyl-CoA-carboxylase (ATP-hydrolysing)) ligase)
21q22.13	RIPPLY3	protein coding	VALIDATED	Official	37006156	37019659	13504	RIPPLY3 ripply transcriptional repressor 3
21q22.13	LOC105372795	ncRNA	VALIDATED		37063040	37064126	1087	uncharacterized LOC105372795
21q22.13	PIGP	protein coding	REVIEWED	Official	37065364	37073158	7795	PIGP phosphatidylinositol glycan anchor biosynthesis, class P
21q22.13	TTC3 Start	protein coding	VALIDATED	Official	37073254		129854	TTC3 tetratricopeptide repeat domain 3
21q22.13	D21S267			Probe	37095101	37095277	177
21q22.13	dgv70n68 Start			DGV Variant	37135410		202943
21q22.13	TTC3-AS1	ncRNA	MODEL	Official	37187612	37194628	7017	TTC3-AS1 TTC3 antisense RNA 1
21q22.13	TTC3 End	protein coding	VALIDATED	Official		37203107	129854	TTC3 tetratricopeptide repeat domain 3
21q22.13	DSCR9	ncRNA	VALIDATED	Official	37208503	37221736	13234	DSCR9 Down syndrome critical region 9 (non-protein coding)
21q22.13	DSCR3	protein coding	REVIEWED	Official	37223425	37268124	44700	DSCR3 Down syndrome critical region 3
21q22.13	D21S336			Probe	37285676	37286027	352
21q22.13	dgv70n68 End			DGV Variant		37338352	202943
21q22.13	DYRK1A Start	protein coding	REVIEWED	Official	37365790		149587	DYRK1A dual-specificity tyrosine-(Y)-phosphorylation regulated kinase 1A
21q22.13	D21S394			Probe	37366002	37366120	119
21q22.13	D21S270			Probe	37458219	37458423	205
21q22.13	nsv1059823 Start			DGV Variant	37513203		161125
21q22.13	DYRK1A End	protein coding	REVIEWED	Official		37515376	149587	DYRK1A dual-specificity tyrosine-(Y)-phosphorylation regulated kinase 1A
21q22.13	KCNJ6 Start	protein coding	REVIEWED	Official	37617482		302250	KCNJ6 potassium channel, inwardly-rectifying subfamily J, member 6
21q22.13	D21S337			Probe	37658867	37659130	264
21q22.13	nsv1059823 End			DGV Variant		37674327	161125
21q22.13	D21S55			Probe	37718079	37718238	160				SlotB		SB										SB	SlotB		SlotB																SlotB
21q22.13	D21S1439			Probe	37769232	37769551	320
21q22.13	D21S1440			Probe	37769324	37769485	162
21q22.13	RP11-95G19 Start			BAC CLone	37785634		185400
21q22.13	RP11-1012D8 Start			BAC CLone	37838167		186669
21q22.13	D21S233			Probe	37850895	37851007	113
21q22.13	KCNJ6 End	protein coding	REVIEWED	Official		37919731	302250	KCNJ6 potassium channel, inwardly-rectifying subfamily J, member 6
21q22.13	PT21 #116 (Korbel)			Array CGH	37929228	37929228	1
21q22.13	PT21 #116 (Korbel)	HR-DSCR		Array CGH	37929229	37929229	1
21q22.13	PT21 #122 (Melis)	HR-DSCR		SNP Array CGH	37937642	37937642	1
21q22.13	HR-DSCR Boundary	HR-DSCR		Boundary	37963130	37963130	1
21q22.13	nsv1060057 Start			DGV Variant	37963131		28892
21q22.13	nsv1058886 Start			DGV Variant	37969257		458460
21q22.13	RP11-95G19 End			BAC CLone		37971033	185400
21q22.13	D21S407			Probe	37973282	37973493	212
21q22.13	PT21 #060 (Korenberg)			Array CGH	37975580	37975580	1
21q22.13	PT21 #060 (Korenberg)			Array CGH	37975581	37975581	1
21q22.13	esv3646996 Start			DGV Variant	37975815		75752
21q22.13	nsv1060057 End			DGV Variant		37992022	28892
21q22.13	DSCR4 Start	protein coding	REVIEWED	Official	38006553		114808	DSCR4 Down syndrome critical region 4
21q22.13	RP11-1012D8 End			BAC CLone		38024835	186669
21q22.13	esv3646996 End			DGV Variant		38051566	75752
21q22.13	D21S259			Probe	38076863	38077136	274
21q22.13	DSCR4 End	protein coding	REVIEWED	Official		38121360	114808	DSCR4 Down syndrome critical region 4
21q22.13	DSCR8	ncRNA	VALIDATED	Official	38121451	38156511	35061	DSCR8 Down syndrome critical region 8
21q22.13	D21S341			Probe	38129125	38129445	321
21q22.13	D21S342			Probe	38159481	38159769	289
21q22.13	CTD-2341O18 Start			BAC Clone	38171695		180926																			BAC aCGH
21q22.13	DSCR10	ncRNA	VALIDATED	Official	38206156	38208644	2489	DSCR10 Down syndrome critical region 10 (non-protein coding)
21q22.13	RP11-94J12 Start			BAC Clone	38213413		173023
21q22.13	KCNJ15 Start	protein coding	REVIEWED	Official	38229915		73207	KCNJ15 potassium inwardly-rectifying channel, subfamily J, member 15
21q22.13	LOC105372801	ncRNA	MODEL		38235677	38260085	24409	uncharacterized LOC105372801
21q22.13	21q22.13 End					38300000	1900000
21q22.2	21q22.2 Start				38300001		2900000
21q22.2	RH70471			Probe	38300356	38300507	152
21q22.2	KCNJ15 End	protein coding	REVIEWED	Official		38303121	73207	KCNJ15 potassium inwardly-rectifying channel, subfamily J, member 15
21q22.2	D21S339			Probe	38320251	38320637	387
21q22.2	LINC01423	ncRNA	VALIDATED		38326359	38346076	19718	uncharacterized LOC102724678
21q22.2	CTD-2341O18 End			BAC Clone		38352620	180926
21q22.2	ERG Start	protein coding	REVIEWED	Official	38367261		294573	ERG v-ets erythroblastosis virus E26 oncogene homolog (avian)					SB										SB
21q22.2	RP11-94J12 End			BAC Clone		38386435	173023																			BAC aCGH
21q22.2	D21S338			Probe	38412553	38412870	318
21q22.2	nsv1058886 End			DGV Variant		38427716	458460
21q22.2	D21S1809			Probe	38518137	38518353	217
21q22.2	ERG End	protein coding	REVIEWED	Official		38661833	294573	ERG v-ets erythroblastosis virus E26 oncogene homolog (avian)					SB										SB
21q22.2	LINC00114	ncRNA	PREDICTED	Official	38738955	38773477	34523	LINC00114 long intergenic non-protein coding RNA 114
21q22.2	PT21 #057 (Korenberg)			Array CGH	38739447	38739447	1
21q22.2	PT21 #057 (Korenberg)			Array CGH	38739448	38739448	1
21q22.2	ETS2	protein coding	REVIEWED	Official	38805307	38824955	19649	ETS2 v-ets erythroblastosis virus E26 oncogene homolog 2 (avian)			SlotB		SB										SB	SlotB		SlotB																SlotB
21q22.2	LOC101928398	ncRNA	VALIDATED		38857539	38858862	1324
21q22.2	LOC400867	ncRNA	VALIDATED		38877291	38938429	61139	uncharacterized LOC400867
21q22.2	D21S156			Probe	38963855	38963931	77
21q22.2	LOC101928435	ncRNA	VALIDATED		38974429	38977774	3346
21q22.2	LOC102724740	ncRNA	MODEL		38988389	39019256	30868
21q22.2	D21S3			Probe	39009944	39010217	274						SB										SB
21q22.2	PSMG1	protein coding	VALIDATED	Official	39175446	39183514	8069	PSMG1 proteasome (prosome, macropain) assembly chaperone 1
21q22.2	BRWD1	protein coding	REVIEWED	Official	39184176	39313819	129644	BRWD1 bromodomain and WD repeat domain containing 1
21q22.2	BRWD1-IT2	ncRNA	VALIDATED		39313907	39314915	1009	BRWD1-IT2 BRWD1 intronic transcript 2 (non-protein coding)
21q22.2	BRWD1-AS1	ncRNA	PREDICTED	Official	39315707	39323218	7512	BRWD1-AS1 BRWD1 antisense RNA 1
21q22.2	HMGN1	protein coding	REVIEWED	Official	39342315	39349121	6807	HMGN1 high mobility group nucleosome binding domain 1
21q22.2	D21S1412			Probe	39378362	39378791	430
21q22.2	WRB	protein coding	REVIEWED	Official	39379676	39397889	18214	WRB tryptophan rich basic protein
21q22.2	LCA5L	protein coding	VALIDATED	Official	39405844	39445793	39950	LCA5L Leber congenital amaurosis 5-like
21q22.2	SH3BGR	protein coding	VALIDATED	Official	39445856	39515506	69651	SH3BGR SH3 domain binding glutamic acid-rich protein
21q22.2	MIR6508	ncRNA	PROVISIONAL	Official	39447010	39447069	60
21q22.2	D21S168			Probe	39573595	39573708	114
21q22.2	B3GALT5-AS1	ncRNA	VALIDATED	Official	39597147	39612822	15676
21q22.2	PT21 #131 (Su)			Array CGH	39605955	39605955	1
21q22.2	PT21 #131 (Su)			Array CGH	39612165	39612165	1
21q22.2	B3GALT5	protein coding	REVIEWED	Official	39612940	39662889	49950	B3GALT5 UDP-Gal:betaGlcNAc beta 1,3-galactosyltransferase, polypeptide 5
21q22.2	IGSF5	protein coding	PROVISIONAL	Official	39725838	39802096	76259	IGSF5 immunoglobulin superfamily, member 5
21q22.2	PCP4	protein coding	VALIDATED	Official	39867421	39929397	61977	PCP4 Purkinje cell protein 4
21q22.2	RP11-139D12 Start			BAC Clone	39946993		149696
21q22.2	DSCAM Start	protein coding	REVIEWED	Official	40010999		836115	DSCAM Down syndrome cell adhesion molecule
21q22.2	RP11-139D12 End					40096688	149696
21q22.2	MIR4760	ncRNA	PROVISIONAL	Official	40212352	40212431	80	MIR4760 microRNA 4760
21q22.2	PT21 #060(Korenberg)			Array CGH	40236380	40236380	1
21q22.2	PT21 #060 (Korenberg)			Array CGH	40236381	40236381	1
21q22.2	DSCAM-AS1	ncRNA	VALIDATED	Official	40383083	40385358	2276	DSCAM-AS1 DSCAM antisense RNA 1
21q22.2	D21S15			Probe	40385887	40386105	219				SlotB		SB										SB	SlotB		SlotB															SB	SlotB
21q22.2	DSCAM-IT1	ncRNA	PREDICTED	Official	40618507	40630767	12261	DSCAM-IT1 DSCAM intronic transcript 1 (non-protein coding)
21q22.2	DSCAM End	protein coding	REVIEWED	Official		40847113	836115	DSCAM Down syndrome cell adhesion molecule
21q22.2	LINC00323	ncRNA	PREDICTED	Official	41141500	41148064	6565	LINC00323 long intergenic non-protein coding RNA 323
21q22.2	PT21 #058 (Korenberg)			Array CGH	41159397	41159397	1
21q22.2	PT21 #058 (Korenberg)			Array CGH	41159398	41159398	1
21q22.2	MIR3197	ncRNA	PROVISIONAL	Official	41167557	41167629	73	MIR3197 microRNA 3197
21q22.2	BACE2	protein coding	REVIEWED	Official	41167801	41282534	114734	BACE2 beta-site APP-cleaving enzyme 2
21q22.2	D21S53			Probe	41172005	41172212	208
21q22.2	PLAC4	protein coding	VALIDATED	Official	41175231	41185239	10009	PLAC4 placenta-specific 4
21q22.2	21q22.2 End					41200000	2900000
21q22.3	21q22.3 Start				41200001		5509983
21q22.3	PT21 #053 (Korenberg)			Array CGH	41303832	41303832	1
21q22.3	PT21 #053 (Korenberg)			Array CGH	41303833	41303833	1
21q22.3	FAM3B	protein coding	VALIDATED	Official	41304223	41357727	53505	FAM3B family with sequence similarity 3, member B
21q22.3	MX2	protein coding	REVIEWED	Official	41361986	41408943	46958	MX2 myxovirus (influenza virus) resistance 2 (mouse)
21q22.3	MX1	protein coding	REVIEWED	Official	41420329	41459214	38886	MX1 myxovirus (influenza virus) resistance 1, interferon-inducible protein p78 (mouse)			SlotB		SB										SB	SlotB		SlotB																SlotB
21q22.3	TMPRSS2	protein coding	REVIEWED	Official	41464551	41508158	43608	TMPRSS2 transmembrane protease, serine 2
21q22.3	LOC105372809	ncRNA	MODEL		41552804	41593324	40521	uncharacterized LOC105372809
21q22.3	rs4919939			refSNP	41600061	41600061	1
21q22.3	LINC00111	ncRNA	VALIDATED	Official	41679302	41697336	18035	LINC00111 long intergenic non-protein coding RNA 111
21q22.3	LINC00479	ncRNA	VALIDATED	Official	41711520	41715775	4256	LINC00479 long intergenic non-protein coding RNA 479
21q22.3	LINC00112	ncRNA	VALIDATED	Official	41716436	41717582	1147	LINC00112 long intergenic non-protein coding RNA 112
21q22.3	D21S212			Probe	41732831	41733065	235
21q22.3	RIPK4	protein coding	REVIEWED	Official	41739369	41767089	27721	RIPK4 receptor-interacting serine-threonine kinase 4
21q22.3	MIR6814	ncRNA	PROVISIONAL	Official	41746772	41746841	70	microRNA 6814
21q22.3	PRDM15	protein coding	VALIDATED	Official	41798225	41879482	81258	PRDM15 PR domain containing 15
21q22.3	C2CD2	protein coding	VALIDATED	Official	41885110	41953957	68848	C2CD2 C2 calcium-dependent domain containing 2
21q22.3	ZBTB21	protein coding	VALIDATED	Official	41986831	42010387	23557	ZBTB21 zinc finger and BTB domain containing 21
21q22.3	ZNF295-AS1	ncRNA	VALIDATED	Official	42009194	42024920	15727	ZNF295-AS1 ZNF295 antisense RNA 1
21q22.3	UMODL1	protein coding	VALIDATED	Official	42031463	42142996	111534	UMODL1 uromodulin-like 1
21q22.3	UMODL1-AS1	ncRNA	VALIDATED	Official	42102134	42108534	6401	C21orf128 chromosome 21 open reading frame 128
21q22.3	ABCG1	protein coding	REVIEWED	Official	42199689	42304387	104699	ABCG1 ATP-binding cassette, sub-family G (WHITE), member 1
21q22.3	TFF3	protein coding	REVIEWED	Official	42311667	42315596	3930	TFF3 trefoil factor 3 (intestinal)
21q22.3	TFF2	protein coding	REVIEWED	Official	42346357	42351099	4743	TFF2 trefoil factor 2
21q22.3	RP11-705I20 Start			BAC CLone	42351111		196310																																			BAC aCGH
21q22.3	TFF1	protein coding	REVIEWED	Official	42362282	42366535	4254	TFF1 trefoil factor 1			SlotB		SB										SB	SlotB		SlotB
21q22.3	TMPRSS3	protein coding	REVIEWED	Official	42371887	42396846	24960	TMPRSS3 transmembrane protease, serine 3
21q22.3	UBASH3A	protein coding	REVIEWED	Official	42403862	42447688	43827	UBASH3A ubiquitin associated and SH3 domain containing A
21q22.3	D21S19			Probe	42425156	42425463	308				SlotB		SB										SB	SlotB		SlotB
21q22.3	RSPH1	protein coding	REVIEWED	Official	42472486	42496354	23869	RSPH1 radial spoke head 1 homolog (Chlamydomonas)
21q22.3	RP11-281N17 Start			BAC CLone	42476744		156337
21q22.3	D21S49			Probe	42479685	42479839	155
21q22.3	LOC101930094	ncRNA	MODEL		42496452	42497443	992	uncharacterized LOC101930094
21q22.3	RP11-705I20 End			BAC CLone		42547420	196310
21q22.3	SLC37A1	protein coding	REVIEWED	Official	42499632	42581440	81809	SLC37A1 solute carrier family 37 (glycerol-3-phosphate transporter), member 1
21q22.3	LOC101928233	ncRNA	VALIDATED		42599498	42615095	15598	uncharacterized LOC101928233
21q22.3	RP11-281N17 End			BAC CLone		42633080	156337																																			BAC aCGH
21q22.3	LOC101928255	ncRNA	MODEL		42648294	42653442	5149	uncharacterized LOC101928255
21q22.3	PDE9A	protein coding	REVIEWED	Official	42653752	42775520	121769	PDE9A phosphodiesterase 9A
21q22.3	LOC101928284	ncRNA	MODEL		42733594	42742422	8829	uncharacterized LOC101928284
21q22.3	D21S1411			Probe	42740560	42740857	298
21q22.3	WDR4	protein coding	REVIEWED	Official	42843080	42879589	36510	WDR4 WD repeat domain 4
21q22.3	NDUFV3	protein coding	REVIEWED	Official	42893268	42909670	16403	NDUFV3 NADH dehydrogenase (ubiquinone) flavoprotein 3, 10kDa
21q22.3	ERVH48-1	protein coding	REVIEWED	Official	42916803	42919021	2219	ERVH48-1 endogenous retrovirus group 48, member
21q22.3	MIR5692B	ncRNA	PROVISIONAL	Official	42950928	42951014	87	MIR5692B microRNA 5692b
21q22.3	PKNOX1	protein coding	VALIDATED	Official	42974510	43033931	59422	PKNOX1 PBX/knotted 1 homeobox 1
21q22.3	CBS	protein coding	REVIEWED	Official	43053191	43076868	23678	CBS cystathionine-beta-synthase			SlotB													SlotB		SlotB																SlotB
21q22.3	U2AF1	protein coding	REVIEWED	Official	43092956	43107578	14623	U2AF1 U2 small nuclear RNA auxiliary factor 1
21q22.3	CRYAA	protein coding	REVIEWED	Official	43169008	43172810	3803	CRYAA crystallin, alpha A			SlotB													SlotB		SlotB																SlotB
21q22.3	LINC00322	ncRNA	VALIDATED	Official	43322209	43332039	9831	LINC00322 long intergenic non-protein coding RNA 322
21q22.3	TCONS_00029157	ncRNA	VALIDATED		43358055	43362688	4634	uncharacterized LOC101928399
21q22.3	LOC400870	unknown	MODEL		43363324	43363963	640	uncharacterized LOC400870
21q22.3	SIK1	protein coding	VALIDATED	Official	43414509	43427126	12618	SIK1 salt-inducible kinase 1
21q22.3	LINC00319	ncRNA	PREDICTED	Official	43450024	43453893	3870	LINC00319 long intergenic non-protein coding RNA 319
21q22.3	LINC00313	ncRNA	PREDICTED	Official	43462094	43478223	16130	LINC00313 long intergenic non-protein coding RNA 313
21q22.3	HSF2BP	protein coding	REVIEWED	Official	43529186	43659499	130314	HSF2BP heat shock transcription factor 2 binding protein
21q22.3	MIR6070	ncRNA	PROVISIONAL	Official	43609887	43609989	103	microRNA 6070
21q22.3	RRP1B	protein coding	VALIDATED	Official	43659551	43696079	36529	RRP1B ribosomal RNA processing 1 homolog B (S. cerevisiae)
21q22.3	PDXK	protein coding	REVIEWED	Official	43719097	43762307	43211	PDXK pyridoxal (pyridoxine, vitamin B6) kinase
21q22.3	CSTB	protein coding	REVIEWED	Official	43773665	43776375	2711	CSTB cystatin B (stefin B)
21q22.3	RRP1	protein coding	REVIEWED	Official	43789535	43804102	14568	RRP1 ribosomal RNA processing 1 homolog (S. cerevisiae)
21q22.3	AATBC	ncRNA	VALIDATED	Official	43805758	43812567	6810	apoptosis associated transcript in bladder cancer
21q22.3	AGPAT3	protein coding	REVIEWED	Official	43865160	43987594	122435	AGPAT3 1-acylglycerol-3-phosphate O-acyltransferase 3
21q22.3	PT21 #131 (Su)			Array CGH	43981027	43981027	1
21q22.3	PT21 #131 (Su)			Array CGH	44006692	44006692	1
21q22.3	TRAPPC10	protein coding	REVIEWED	Official	44012325	44106552	94228	TRAPPC10 trafficking protein particle complex 10
21q22.3	PWP2	protein coding	VALIDATED	Official	44107290	44131181	23892	PWP2 PWP2 periodic tryptophan protein homolog (yeast)
21q22.3	C21orf33	protein coding	REVIEWED	Official	44133612	44145723	12112	C21orf33 chromosome 21 open reading frame 33
21q22.3	LOC105377138	ncRNA	MODEL		44158736	44159922	1187	uncharacterized LOC105377138
21q22.3	LOC105372832	ncRNA	MODEL		44201798	44208199	6402	uncharacterized LOC105372832
21q22.3	ICOSLG	protein coding	VALIDATED	Official	44216971	44241447	24477	ICOSLG inducible T-cell co-stimulator ligand
21q22.3	PT21 #108 (Egashira)			FISH	44234577	44234577	1
21q22.3	DNMT3L	protein coding	REVIEWED	Official	44246339	44267138	20800	DNMT3L DNA (cytosine-5-)-methyltransferase 3-like
21q22.3	AIRE	protein coding	REVIEWED	Official	44285838	44298219	12382	AIRE autoimmune regulator
21q22.3	PFKL	protein coding	REVIEWED	Official	44300034	44327381	27348	PFKL phosphofructokinase, liver			SlotB		SB										SB			SlotB																SlotB
21q22.3	C21orf2	protein coding	REVIEWED	Official	44328944	44339402	10459	C21orf2 chromosome 21 open reading frame 2
21q22.3	TRPM2	protein coding	REVIEWED	Official	44350126	44443081	92956	TRPM2 transient receptor potential cation channel, subfamily M, member 2
21q22.3	TRPM2-AS	ncRNA	VALIDATED	Official	44414590	44425563	10974	transient receptor potential cation channel, subfamily M, member 2
21q22.3	LRRC3-AS1	ncRNA	VALIDATED	Official	44450986	44455284	4299	LRRC3-AS1 LRRC3 antisense RNA 1 (head to head)
21q22.3	LRRC3	protein coding	VALIDATED	Official	44455486	44458856	3371	LRRC3 leucine rich repeat containing 3
21q22.3	LOC100505727	ncRNA	MODEL		44485007	44493034	8028	uncharacterized LOC100505727
21q22.3	TSPEAR Start	protein coding	REVIEWED	Official	44497892		213689	TSPEAR thrombospondin-type laminin G domain and EAR repeats
21q22.3	TSPEAR-AS1	ncRNA	VALIDATED	Official	44506044	44516575	10532	TSPEAR-AS1 TSPEAR antisense RNA 1
21q22.3	TSPEAR-AS2	ncRNA	VALIDATED	Official	44517215	44518977	1763	C21orf90 chromosome 21 open reading frame 90
21q22.3	KRTAP10-1	protein coding	REVIEWED	Official	44539185	44540195	1011	KRTAP10-1 keratin associated protein 10-1
21q22.3	KRTAP10-2	protein coding	REVIEWED	Official	44550357	44551505	1149	KRTAP10-2 keratin associated protein 10-2
21q22.3	KRTAP10-3	protein coding	REVIEWED	Official	44558023	44558760	738	KRTAP10-3 keratin associated protein 10-3
21q22.3	D21S171			Probe	44572757	44572966	210
21q22.3	KRTAP10-4	protein coding	REVIEWED	Official	44573729	44575371	1643	KRTAP10-4 keratin associated protein 10-4
21q22.3	KRTAP10-5	protein coding	REVIEWED	Official	44579455	44580604	1150	KRTAP10-5 keratin associated protein 10-5
21q22.3	KRTAP10-6	protein coding	VALIDATED	Official	44591268	44592505	1238	KRTAP10-6 keratin associated protein 10-6
21q22.3	KRTAP10-7	protein coding	VALIDATED	Official	44600597	44602174	1578	KRTAP10-7 keratin associated protein 10-7
21q22.3	KRTAP10-8	protein coding	VALIDATED	Official	44612079	44612954	876	KRTAP10-8 keratin associated protein 10-8
21q22.3	KRTAP10-9	protein coding	VALIDATED	Official	44627123	44628378	1256	KRTAP10-9 keratin associated protein 10-9
21q22.3	KRTAP10-10	protein coding	VALIDATED	Official	44637356	44638455	1100	KRTAP10-10 keratin associated protein 10-10
21q22.3	KRTAP10-11	protein coding	VALIDATED	Official	44646414	44647650	1237	KRTAP10-11 keratin associated protein 10-11
21q22.3	KRTAP12-4	protein coding	VALIDATED	Official	44654213	44654659	447	KRTAP12-4 keratin associated protein 12-4
21q22.3	KRTAP12-3	protein coding	VALIDATED	Official	44657932	44658341	410	KRTAP12-3 keratin associated protein 12-3
21q22.3	KRTAP12-2	protein coding	VALIDATED	Official	44666189	44666927	739	KRTAP12-2 keratin associated protein 12-2
21q22.3	KRTAP12-1	protein coding	VALIDATED	Official	44681576	44682163	588	KRTAP12-1 keratin associated protein 12-1
21q22.3	KRTAP10-12	protein coding	VALIDATED	Official	44697172	44698044	873	KRTAP10-12 keratin associated protein 10-12
21q22.3	TSPEAR End	protein coding	REVIEWED	Official		44711580	213689	TSPEAR thrombospondin-type laminin G domain and EAR repeats
21q22.3	UBE2G2	protein coding	REVIEWED	Official	44768580	44801836	33257	UBE2G2 ubiquitin-conjugating enzyme E2G 2
21q22.3	PT21# 108 (Egashira)			FISH	44777966	44777966	1
21q22.3	LINC01424	ncRNA	VALIDATED	Official	44802241	44804717	2477	long intergenic non-protein coding RNA 1424
21q22.3	SUMO3	protein coding	REVIEWED	Official	44805617	44818129	12513	SUMO3 small ubiquitin-like modifier 3
21q22.3	PTTG1IP	protein coding	REVIEWED	Official	44849585	44873903	24319	PTTG1IP pituitary tumor-transforming 1 interacting protein
21q22.3	ITGB2	protein coding	REVIEWED	Official	44885949	44928873	42925	ITGB2 integrin, beta 2 (complement component 3 receptor 3 and 4 subunit)			SlotB		SB										SB	SlotB		SlotB																SlotB
21q22.3	ITGB2-AS1	ncRNA	VALIDATED	Official	44921035	44929680	8646	ITGB2-AS1 ITGB2 antisense RNA 1
21q22.3	LINC01547	ncRNA	VALIDATED	Official	44933284	44939913	6630	long intergenic non- protein coding RNA 1547
21q22.3	FAM207A	protein coding	PROVISIONAL	Official	44939998	44976976	36979	FAM207A family with sequence similarity 207, member A
21q22.3	LINC00163	ncRNA	VALIDATED	Official	44989864	44994086	4223	LINC00163 long intergenic non-protein coding RNA 163
21q22.3	LINC00162	ncRNA	VALIDATED	Official	44999208	45004727	5520	LINC00162 long intergenic non-protein coding RNA 162
21q22.3	ADARB1	protein coding	VALIDATED	Official	45074578	45226563	151986	ADARB1 adenosine deaminase, RNA-specific, B1
21q22.3	LOC105372835	ncRNA	MODEL		45091704	45101260	9557	uncharacterized LOC105372835
21q22.3	POFUT2	protein coding	VALIDATED	Official	45263928	45287899	23972	POFUT2 protein O-fucosyltransferase 2
21q22.3	LOC642852	ncRNA	PREDICTED		45288052	45297354	9303	uncharacterized LOC642852
21q22.3	LINC00205	ncRNA	MODEL	Official	45290197	45296026	5830	LINC00205 long intergenic non-protein coding RNA 205
21q22.3	LINC00316	ncRNA	VALIDATED	Official	45338590	45341990	3401	LINC00316 long intergenic non-protein coding RNA 316
21q22.3	LL21NC02-21A1.1	ncRNA	MODEL		45403806	45405442	1637	uncharacterized LOC101928745
21q22.3	COL18A1 Start	protein coding	REVIEWED	Official	45405137		108584	COL18A1 collagen, type XVIII, alpha 1
21q22.3	COL18A1-AS2	ncRNA	VALIDATED	Official	45407386	45410065	2680	COL18A1-AS2 COL18A1 antisense RNA 2
21q22.3	COL18A1-AS1	ncRNA	VALIDATED	Official	45419716	45425070	5355	COL18A1-AS1 COL18A1 antisense RNA 1
21q22.3	MIR6815	ncRNA	PROVISIONAL	Official	45478266	45478326	61	microRNA 6815
21q22.3	COL18A1 End	protein coding	REVIEWED	Official		45513720	108584	COL18A1 collagen, type XVIII, alpha 1
21q22.3	SLC19A1	protein coding	REVIEWED	Official	45502517	45563126	60610	SLC19A1 solute carrier family 19 (folate transporter), member 1
21q22.3	LOC105372840	ncRNA	MODEL		45590787	45597407	6621	uncharacterized LOC105372840
21q22.3	PT21 #057 (Korenberg)			Array CGH	45591195	45591195	1
21q22.3	PT21 #057 (Korenberg)			Array CGH	45591196	45591196	1
21q22.3	LOC100129027	ncRNA	VALIDATED		45827841	45836419	8579	uncharacterized LOC100129027
21q22.3	PCBP3	protein coding	REVIEWED	Official	45849961	45942454	92494	PCBP3 poly(rC) binding protein 3
21q22.3	D21S112			Probe	45908192	45908473	282																SB
21q22.3	LOC101928796	ncRNA	VALIDATED		45972970	45974953	1984	uncharacterized LOC101928796
21q22.3	COL6A1	protein coding	REVIEWED	Official	45981749	46005049	23301	COL6A1 collagen, type VI, alpha 1			SlotB		SB										SB	SlotB		SlotB															SB	SlotB
21q22.3	LOC105372542	ncRNA	MODEL		46036807	46039533	2727	uncharacterized LOC105372542
21q22.3	PT21 #088 (Barlow)			Array CGH	46080263	46080263	1
21q22.3	PT21 #088 (Barlow)			Array CGH	46080264	46080264	1
21q22.3	COL6A2	protein coding	REVIEWED	Official	46097606	46132849	35244	COL6A2 collagen, type VI, alpha 2															SB
21q22.3	FTCD	protein coding	REVIEWED	Official	46136151	46155856	19706	FTCD formiminotransferase cyclodeaminase
21q22.3	SPATC1L	protein coding	VALIDATED	Official	46161148	46185149	24002	SPATC1L spermatogenesis and centriole associated 1-like
21q22.3	LSS	protein coding	REVIEWED	Official	46188446	46228824	40379	LSS lanosterol synthase (2,3-oxidosqualene-lanosterol cyclase)
21q22.3	MCM3AP-AS1	ncRNA	VALIDATED	Official	46229231	46251701	22471	MCM3AP-AS1 MCM3AP antisense RNA 1
21q22.3	MCM3AP	protein coding	REVIEWED	Official	46235125	46286559	51435	MCM3AP minichromosome maintenance complex component 3 associated protein
21q22.3	YBEY	protein coding	REVIEWED	Official	46286310	46313225	26916	YBEY ybeY metallopeptidase (putative)
21q22.3	C21orf58	protein coding	VALIDATED	Official	46300430	46323899	23470	C21orf58 chromosome 21 open reading frame 58
21q22.3	PCNT	protein coding	REVIEWED	Official	46324100	46445769	121670	PCNT pericentrin
21q22.3	PT21 #044 (McCormick)			Array CGH	46329175	46329175	1
21q22.3	PT21 #087 (Barlow)			Array CGH	46375796	46375796	1
21q22.3	PT21 #087 (Barlow)			Array CGH	46375797	46375797	1
21q22.3	PT21 #044 (McCormick)			Array CGH	46377351	46377351	1
21q22.3	DIP2A Start	protein coding	REVIEWED	Official	46458942		125322	DIP2A DIP2 disco-interacting protein 2 homolog A (Drosophila)
21q22.3	DIP2A-IT1	ncRNA	VALIDATED	Official	46462471	46469306	6836	DIP2A-IT1 DIP2A intronic transcript 1 (non-protein coding)
21q22.3	PT21 #108 (Egashira)			FISH	46511999	46511999	1
21q22.3	DIP2A End	protein coding	REVIEWED	Official		46584263	125322	DIP2A DIP2 disco-interacting protein 2 homolog A (Drosophila)
21q22.3	S100B	protein coding	REVIEWED	Official	46598618	46605122	6505	S100B S100 calcium binding protein B			SlotB		SB										SB	SlotB		SlotB																SlotB
21q22.3	D21S1575			Probe	46616447	46616756	310
21q22.3	D21S1446			Probe	46617673	46617893	221
21q22.3	PRMT2	protein coding	VALIDATED	Official	46635153	46665685	30533	PRMT2 protein arginine methyltransferase 2
21q22.3	PT21 #122 (Melis)			SNP Array CGH	46640913	46640913	1
21q22.3	rs2839373			refSNP	46650018	46650018	1
21q22.3	PT21 #124 (Oliveira)			Array CGH	46670405	46670405	1
21q22.3	PT21 #127 (Biadun-Poplawska)			Microarray	46671431	46671431	1
21q22.3	PT21 #118 (Vaglio)			SNP Array CGH	46695660	46695660	1
21q22.3	21q22.3 End					46709983	5509983
[truncated: 108 more columns]

## Sheet: Subjects
	Supplementary Table S2. Subjects with partial trisomy 21 included in (ID #001-132) or excluded from (ID #133-191) the comparative map.
	ID=Subject Identifier; Country=country of the First Author; Ref.=point of description of the subject in each article; DS=Down syndrome; + / - =present / absent; N/A=Not Available.
	References are listed in the Supplementary References file.
		Article Data				Subject Data								Phenotype Data
ID	ID Pelleri et al. 2016	Year	First Author	Country	PubMed ID (Link)	Subject	Method	Ref.	ID in Ref.	Sex	Age	Condition	Karyotype	Intellectual Disability (ID)	Upslanting	Flat nasal	Broad and	Flat occipit	Epichantus	Open mouth
														[Numbers =IQ Test Score]	palpebral fissures	bridge	short hands	/ brachycephaly
001	001	1965	Lejeune	France	5294580	III, 3	Karyotype	Text	III, 3	F	16 mos	DS		Delay	+	+	N/A	N/A	+	N/A
		1992	Pangalos	France	1463008	AL	Banding	Fig. 3	AL		27 yrs		46,XX,-21,+psu dic(21),t(21;21)(q22.3;q22.3)	35	+	+	+	+	+	-
		1993	Delabar	France	8055322	AL	Slot Blot	Tables 1, 2	AL				46,XX,-21,+psu dic(21),t(21;21)(q22.3;q22.3)	35	+	+	+	+	+	N/A
		1994	Sinet	France	7999986	AL	Slot Blot	Text	AL					35	+	+	+	+	+	N/A
002		1965	Finley	Alabama (USA)	14281550	B.B.	Banding	Fig. 1	Propositus	M	6 yrs	DS	13-15/21 translocation	86 (5 2/12 yrs)	+	+	+	N/A	+	-
		2015	Hamm	Alabama (USA)	15575846	Proband	Banding + Array CGH	Fig. 1	Proband	M	55 yrs	DS	t(15;21)	Mild	N/A	N/A	N/A	N/A	N/A	N/A
003	002	1973	Borgaonkar	Maryland (US)	4120631	III-1	Banding	Fig. 1	III-1	F	26 yrs	DS	C/G Translocation chromosome	N/A	N/A	N/A	N/A	N/A	N/A	N/A
		1994	Korenberg	California (US)	8197171	GM0144 (DUP21BH)	Southern Blot + FISH	Table 1	GM0144				N/A	43	+	+	+	-	-	+
004	003	1973	Aula	Finland	4128808	Case 1 / PP10861	Banding	Fig. 1	Case 1	F	4 yrs	DS	47,XX,(21q-)+	60	+	+	+	+	+	N/A
005	004	1973	Aula	Finland	4128808	Case 2 / AA141065	Banding	Fig. 1	Case 2	F	6 yrs	DS	47,XX,(21q-)+	30	+	+	-	+	+	-
006	005	1973	Aula	Finland	4128808	Case 4 / TK220671	Banding	Fig. 1	Case 4	M	0.9 yrs	DS	46,XY,der(15)t(15;21)	N/A	+	+	+	+	+	N/A
007	006	1973	De La Chapelle	Finland	4129974	Proposita / IV-1	Banding	Fig. 1, 2	Proposita	F	28 mos	non-DS	47,XX,+der(21),t(4;21)(q21;q21)mat	+	-	-	+	+	+	-
008	007	1975	O'Donnel	California (US)	N/A	Child 1	Banding	Text	Child 1	F	N/A	DS	46,XX (and XY),ins(15;21)(q11;q21q22)	N/A	N/A	N/A	N/A	N/A	N/A	N/A
009	008	1975	O'Donnell	California (US)	N/A	Child 3	Banding	Abstract	Child 3	M	N/A	non-DS	47,XY,+del(21)(q21)	N/A	N/A	N/A	N/A	N/A	N/A	N/A
010	009	1975	Williams	Tennessee (US)	125542	TS610349 / III-5	Banding	Fig. 2	III-5	M	20 yrs	DS	46,XY,der(10),rcp(10;21)(q26;q21)mat	37 (at 6 yrs)	+	+	N/A	+	+	N/A
011	010	1975	Williams	Tennessee (US)	125542	JS200955 / III-18	Banding	Fig. 2	III-18	M	12 yrs	non-DS	47,XY,+der(21)rcp(10;21)(q26;q21)mat	61	-	-	-	-	-	-
012	011	1975	Williams	Tennessee (US)	125542	TP150969 / IV-1	Banding	Fig.1	IV-1	M	4 days	DS	47,XY,+der(21)rcp(10;21)(q26;q21)mat	N/A	N/A	N/A	N/A	N/A	N/A	N/A
013	012	1975	Williams	Tennessee (US)	125542	KS160274 / IV-4	Banding	Text	IV-4	F	N/A	DS	46,XX,der(10)rcp(10;21)(q26;q21)mat	N/A	N/A	N/A	N/A	N/A	N/A	N/A
		1989	McCormick	Maryland (US)	2529205	GM1413	Southern Blot	Table 2	12				46,XX,-10,+der(10)t(10;21)(10pter-->10q26::21q21-->qter)mat (familial)	+	+	N/A	+	N/A	+	+
		1994	Korenberg	California (US)	8197171	GM1413	Southern Blot + FISH							37	+	N/A	+	+	+	N/A
		2009	Lyle	Switzerland	19002211	Case 16	BAC Array CGH	Table 1	Case 16				46,XX,-10,+der(10)t(10;21)(10pter-->10q26::21q21-->qter)mat	+	+	N/A	+	N/A	+	+
014	013	1976	Sinet	France	1245197	Case 1 / IP 10321	Banding	Fig. 2	Case 1	F		non-DS	47,XX,+der(21)mat	+	N/A	N/A	N/A	N/A	N/A	N/A
		1976	Raoul	France	136225	III-12	Banding	Fig. 4	III-12				47,XX,+der(21)t(15;21)(q26.2;q22.1)mat	+	-	-	-	-	-	-
		1984	Chadefaux	France	6232198	Case 1	Banding	Text			17 yrs		47,XX,+der(21)t(15;21)(q26.2;q22.1)mat	+	-	-	-	-	-	-
		1993	Delabar	France	8055322	ML	Banding + Slot Blot	Tables 1, 2	5				47,XX,+der(21)t(15;21)(q26.2;q22.1)mat	74 (at 10yrs)	-	-	-	-	-	-
		1994	Sinet	France	7999986	ML	Slot Blot	Text	ML				47,XX,+der(21)t(15;21)(q26.2;q22.1)mat	75 (at 10yrs)	-	-	-	-	-	-
		2009	Lyle	Switzerland	19002211	Case 11	BAC Array CGH	Table 1	Case 11				47,XX,+der(21)t(15;21)(q26.2;q22.1)mat	+	-	-	-	-	-	-
015	014	1976	Sinet	France	1245197	Case 2 / IP 8435	Banding	N/A	N/A	M		DS	[Brother of 013]	N/A	N/A	N/A	N/A	N/A	N/A	N/A
		1976	Raoul	France	136225	III-14 / Proposant	Banding	Fig. 1	III-14				46,XY,+der(15)t(15;21)(q26.2;q22.1)mat	N/A	+	+	N/A	N/A	N/A	N/A
		1984	Chadefaux	France	6232198	Case 2	Banding	Text						N/A	+	+	N/A	N/A	N/A	N/A
		1993	Delabar	France	8055322	DL	Banding + SlotB	Tables 1, 2	6		1 mo		46,XY,-15,+der(15)t(15;21)(q26.2;q22.1)mat	N/A	+	+	+	N/A	+	N/A
		1994	Sinet	France	7999986	DL	SlotB	Text	DL					N/A	+	+	+	N/A	+	N/A
016	015	1976	Sinet	France	1245197	Case 3	Banding	Fig. 3	Case 3	M	7 yrs	DS	46,XY,dup dir(21) (q21-->q22.1)	+	N/A	N/A	N/A	N/A	N/A	N/A
		1976	Poissonier	France	132130	FG	Banding	Figs. 1, 2	Enfant		8 yrs		46,XY,dup dir(21) (q21-->q22.2) / ins(21)(q22.2 q21 q22.2) / -21,+der(21)t(21;21)(q22.2;q21)	+	+	+	+	-	-	+
		1984	Chadefaux	France	6232198	Case 3	Banding	Text	Case 3		16 yrs		46,XY,dup dir(21) (q21-->q22.1)	+	+	+	+	-	-	+
		1989	Rahmani	France	2527368	FG	Banding	Table 1	1		7 yrs		46,XY, dir dup(21)(q11.2-->q22.3)	50	+	+	+	-	-	+
		1990	Rahmani	France	2149984	FG	Banding + Slot Blot	Table 1	FG		8 yrs		46,XY,dir dup(21)(q11.205-->q22.300)	50	-	+	+	-	-	+
		1991	Blouin	France	1684564	FG	Slot Blot	Text	FG				46,XY,dir dup(21)(q11.205-->q22.300) - 46,XY,dir dup (21)(pter-->q22.300: :q11.205-->qter)	50	+	+	+	-	-	+
		1993	Delabar	France	8055322	FG	Banding + Slot Blot	Tables 1, 2	1				46,XY,-21,+ dir dup(21)(q11.2-->q22.300)	50	+	+	+	-	-	+
		1994	Sinet	France	7999986	FG	Slot Blot	Text	FG				46,XY,-21,+ dir dup(21)(q11.2-->q22.300)	50	+	+	+	-	-	+
		2009	Lyle	Switzerland	19002211	Case 6	BAC Array CGH	Table 1	Case 6				46,XY,-21,+ dir dup(21)(q11.2-->q22.3)	+	+	+	N/A	-	-	+
017	016	1977	Cervenka	Minnesota (US)	138496	Proband	Banding	Text	Proband	M	3 mos	DS	47,XY,+del(21)(pter-->q11::q22-->qter)	N/A	+	+	-	-	+	-
018	017	1977	Pfeiffer	Germany	138497	Case 1 / BW 691205 / Proposita	Banding	Fig. 1	Case 1	F	5 yrs	DS	46,XX,+der(21)t(19;21)(19qter-->19p13?::21q21-->21qter)mat	+	+	+	N/A	N/A	+	N/A
019	018	1977	Pfeiffer	Germany	138497	Case 2 / HS 591010	Banding	Fig. 3	Case 2	F	7 yrs	non-DS	47,XX,+der(21)t(4;21)	Profound	-	-	-	-	-	-
020	019	1977	Hagemeijer	The Netherlands	143443	Proband	Banding	Text	Proband	F	6 yrs	non-DS	46,XX,der(21) t(21;21)(pter-->q21.3)	Moderate	-	+	+	-	+	+
021	020	1977	Sanchéz	Minnesota (US)	146741	Patient	Banding	Fig. 1	Patient	F	25 mos	non-DS	47,XX,+der(21)t(20;21)(q13;q21.4)mat	Moderate	-	+	N/A	N/A	+	+
022	021	1978	Kubien	Poland	147235	Boy	Banding	Text	Boy	M	7 mos	DS	47,XY,-1,+der(1),+der(21),t(1;21)(p13;q22)mat	N/A	N/A	N/A	N/A	N/A	N/A	N/A
023	022	1979	Daniel	Australia	157396	Proband	Banding	Fig. 1	Proband	M	4 yrs	non-DS	46,XY,der(21)t(21;?)(q21p12)	-	-	-	-	-	-	-
024	023	1979	Mattei	France	159024	3139/ II-8	Banding	Figs. 1, 2	II-8, Observation 1	F	17 yrs	DS	46,XX,-10,+ t(10;21)(q26.3;q22-->qter)	<30	N/A	+	+	+	N/A	-
025	024	1979	Mattei	France	159024	4407	Banding	Fig. 4	Observation 2	F	3 yrs	DS	46, XX, -15, der(21)t(15;21)(q26;q21)	+	+	+	N/A	N/A	+	N/A
026	025	1979	Mattei	France	159024	4524	Banding	Fig. 6	Observation 3	F	12 yrs	DS	46, XX, -9, t(9;21)(q23;q21)	35	+	+	N/A	N/A	N/A	N/A
027	026	1980	Mikiel-Kostyra	Poland	6445053	K.C.	Banding	Fig. 1	K.C.	F	10 mos	non-DS	47,XX,+del (21) (q21)	Mild	N/A	+	N/A	N/A	+	N/A
028	027	1980	Emberger	France	6448565	Isabelle C.	Banding	Fig. 1	Enfant	F	2 mos	DS	45, XX, t(14;21;21)	N/A	-	+	N/A	N/A	+	N/A
029	028	1980	Cantu	Mexico	6448566	Propositus	Banding	Fig. 1	Patient	M	3 mos	DS	46,XY,-21,+t(21;21)(pter-->q22.3::q22.3-->q11::p11-->pter	N/A	+	-	+	+	+	N/A
030	029	1980	Fryns	Belgium	6447430	S.E.	Banding	Fig. 1	Child	F	2 mos	DS	46,XX,-4, der(4),t(4;21)(q35;q21)	N/A	+	+	+	+	+	N/A
031	030	1980	Pueschel	Rhode Island (US)	6450651	Proband	Banding	Fig. 1	Patient	M	18 yrs	DS	46,XY,-8,+t(8qter-->8p23::21q21-->21qter)	Profound	-	N/A	+	N/A	N/A	+
		1994	Korenberg	California (US)	8197171	DUP21DS	Banding + Southern Blot + FISH	Table 1	8					Profound	+	N/A	+	-	N/A	+
		2009	Korbel	Connecticut (US)	19597142	DUP21DS	Banding + Array CGH	Table 1	16				46,XY,der(8)t(8;21)(p23;q21)dn
032	031	1981	Mattei	France	6453821	Proposita	Banding	Fig. 1	Proposita	F	4 yrs	DS	21q+	60	+	+	N/A	N/A	+	N/A
		1988	Pellissier	France	2973430	Case 1	Banding + in situ hybridization (ISH)	Fig. 1	Case 1				46,XX,dup(21)(q22.3-qter)	60	+	+	N/A	-	+	N/A
		1989	Rahmani	France	2527368	IG	Slot Blot	Table 1	2				46,XX,dir dip(21)(q22.300-->qter)	60	+	+	N/A	-	+	N/A
		1990	Rahmani	France	2149984	IG	Banding + Slot Blot	Table 1	IG				46,XX,dir dip(21)(q22.300-->qter)	60	+	+	N/A	-	+	N/A
		1993	Delabar	France	8055322	IG	Banding + Slot Blot	Tables 1, 2	2				46,XX,-21,+dir dup(21)(q22.2-->22.3)dn	60	+	+	N/A	-	+	N/A
		1994	Sinet	France	7999986	IG	Slot Blot	Text	IG				46,XX,-21,+dir dup(21)(q22.2-->22.3)dn	60	+	+	N/A	-	+	N/A
		2009	Lyle	Switzerland	19002211	Case 23	BAC CGH Array	Table 1	Case 23				46,XX, 21,+dir dup(21)(q22.2q22.3)	+	N/A	N/A	N/A	-	+	N/A
033	032	1981	Leschot	The Netherlands	7228038	Case 2	Banding	Figs. 1, 2	Case 2	F	7 yrs	non-DS	47,XX,+der(21)t(9;21)(p24;q21.4)mat	-	-	-	-	-	-	-
034	033	1982	Habedank	Germany	6210617	F 26 yrs	Banding	Fig. 1	F 26 yrs	F	26 yrs	non-DS	46,XX,-4,+der(4),t(4;21)	+	+	-	N/A	N/A	N/A	N/A
035	034	1982	Habedank	Germany	6210617	M 23 yrs	Banding	Fig. 1	M 23 yrs	M	23 yrs	non-DS	46,XY,-4,+der(4),t(4;21)	+	+	-	N/A	N/A	N/A	N/A
036	035	1982	Habedank	Germany	6210617	F 21 yrs	Banding	Fig. 1	F 21 yrs	F	21 yrs	non-DS	46,XX),-4,+der(4),t(4;21)(4pter--> 4qter : : 21q22.2-->21qter)mat	+	+	-	N/A	N/A	N/A	N/A
037	036	1982	Rethoré	France	6297060	Patient n° 2 / IV-4	Banding	Fig. 4	Patient	F	2 yrs	DS	47,XX,t(16;21)( 16q22.3-16qter;21pter-21q22.1)mat	Delay	+	-	-	N/A	+	-
038	037	1986	Leonard	France	2947534	Case 1	Banding	Fig. 2a	Case 1	F	19 yrs	DS	46,XX,rec(21) dupq,inv(21)(p11;q2109)mat	Mild	N/A	N/A	+	N/A	+	N/A
039	038	1986	Leonard	France	2947534	Case 2	Banding	Fig. 2b	Case 2	F	16 yrs	DS	46,XX,rec(21) dupq,inv(21)(p11;q2109)mat	+	+	+	N/A	N/A	+	N/A
040	039	1987	Park	New Hampshire (US)	2446809	Case 2	Banding	Fig. 2	Case 2	M	18 mos	non-DS	47,XY,+del(21)(q22.1),22 pss	N/A	N/A	N/A	N/A	N/A	N/A	N/A
		1994	Korenberg	California (US)	8197171	DUP21JG	Southern Blot	Table 1	1					Profound	+	N/A	-	-	-	N/A
		2001	Barlow	California (US)	11280955	DUP21JG	Southern Blot + FISH	Fig. 3	2
		2009	Korbel	Connecticut (US)	19597142	DUP21JG	Banding + Array CGH	Table 1	2				47,XY,+del(21)(q22.1),22 pss
041	040	1987	Miyazaki	Japan	2963715	Proband	Banding	Fig. 1	Proband	M	5 yrs	DS	46,XY,rec(21)dup q,inv(21)(p11.2q22.1)mat	52	+	+	N/A	N/A	+	N/A
		1994	Korenberg	California (US)	8197171	DUP21SM	Southern Blot	Table 1	16					52	+	+	+	-	+	-
		2001	Barlow	California (US)	11280955	DUP21SM	Southern Blot	Table 3	4					N/A	N/A	N/A	N/A	N/A	N/A	N/A
		2009	Korbel	Connecticut (US)	19597142	DUP21SM	Banding + Southern Blot	Table 1	29				46,XY,rec(21)dup(21q)inv(21)(p11.2q22.1)mat	52	N/A	N/A	N/A	N/A	N/A	N/A
042	041	1988	Pellissier	France	2973430	Case 2	Banding + in situ hybridization (ISH)	Fig. 4	Case 2	N/A	7 mos	DS	t(11;21)	+	+	+	N/A	N/A	+	+
043	042	1989	McCormick	Maryland (US)	2529205	AS05	Banding + Southern Blot	Table 2	11	F		DS	46,XX,21p+(dup21q22) de novo	+	+	N/A	+	N/A	N/A	+
044	043	1989	McCormick	Maryland (US)	2529205	MP01	Banding + Southern Blot	Table 2	13	M		DS	46,XY,dup(21)(q22.1-->qter) de novo	+	+	N/A	+	N/A	N/A	+
		1990	Petersen	Denmark	2149934	MP01	Banding + Southern Blot	Text	MP01		6.5 yrs		46,XY,dup(21)(q22.1-->qter)	+	+	+	N/A	-	+	+
		2017	Current study	Italy		MP01	Array CGH
045	044	1989	McCormick	Maryland (US)	2529205	EC01	Banding + Southern Blot	Table 2	14	F		non-DS	45,XX,-18,-21,+t(i(18q);21)(q23;q22) de novo	+/-	+	N/A	-	N/A	N/A	-
		1990	Williams	Gainesville (US)	2149936	L.S.	Banding + Southern Blot	Figs. 1, 2	Patient		22 yrs		45,XX,-18,-21, +psu dic(18)t(18;dir dup[21q]) (18qter-cen-18p11.3::21q22.3-21q11::21q22.1-cen-21pter)	Mild	+/-	-	-	N/A	-	N/A
046	045	1989	McCormick	Maryland (US)	2529205	MP03	Banding + Southern Blot	Table 2	16	F		non-DS	46,XX,dup(21)(q11.2-->q21.2)pat de novo	+	-	N/A	-	N/A	N/A	-
		1990	Petersen	Denmark	2149934	MP03	Banding + Southern Blot	Fig. 1	MP03		25 yrs		46,XX,dup(21)(q11.2-->q21.2)	Almost normal IQ	-	-	N/A	N/A	N/A	-
		2017	Current study	Italy		MP03	Array CGH
047	046	1990	Papas	Maryland (US)	2149958	C-1	Banding + RFLP	Fig. 7	C-1	M	N/A	DS	46,XY,dup(21)(q22)	N/A	N/A	N/A	N/A	N/A	N/A	N/A
048	047	1990	Papas	Maryland (US)	2149958	C-3	Banding + RFLP	Fig. 7	C-3	F	N/A	DS	46,XX,-10,+der(10)t(10;21)	N/A	N/A	N/A	N/A	N/A	N/A	N/A
049	048	1990	Korenberg	California (US)	2143053	IV-1	Banding + Southern Blot	Fig. 1	IV-1	F	6.5 yrs	DS	46,XX	42	+	+	+	-	+	+
		1992	Korenberg	California (US)	1531166	DUP21NA	Southern Blot	Text						N/A	N/A	N/A	N/A	N/A	N/A	N/A
		1994	Korenberg	California (US)	8197171	DUP21NA	Southern Blot	Table 1	13					42	+	+	+	-	+	+
		1996	Ohira	Japan	8617511	Patient	FISH							N/A	N/A	N/A	N/A	N/A	N/A	N/A
		2009	Korbel	Connecticut (US)	19597142	DUP21NA	Banding + Array CGH	Table 1	25				46,XX,der(4)t(4;21)(q34;q22.2)pat	42	N/A	N/A	N/A	N/A	N/A	N/A
050	049	1990	Korenberg	California (US)	2143053	IV-2	Banding + Southern Blot	Fig. 1	IV-2	F	2 yrs	DS	46,XX	N/A	+	+	N/A	N/A	+	N/A
		1994	Korenberg	California (US)	8197171	DUP21NO	Southern Blot	Table 1	14					Profound	+	+	+	-	+	+
		1996	Ohira	Japan	8617511	Patient	FISH							N/A	N/A	N/A	N/A	N/A	N/A	N/A
		2009	Korbel	Connecticut (US)	19597142	DUP21NO	Banding + Array CGH	Table 1	26				46,XX,der(4)t(4;21)(q34;q22.2)pat	Profound	N/A	N/A	N/A	N/A	N/A	N/A
051	050	1990	Korenberg	California (US)	2143053	IV-3	Banding + Southern Blot	Fig. 1	IV-3	F	0.5 yrs	DS		+	+	+	N/A	N/A	+	N/A
		1994	Korenberg	California (US)	8197171	DUP21BA	Southern Blot	Table 1	15					Profound	+	+	N/A	N/A	+	+
		1996	Ohira	Japan	8617511	Patient	FISH							N/A	N/A	N/A	N/A	N/A	N/A	N/A
		2009	Korbel	Connecticut (US)	19597142	DUP21BA	Banding + FISH	Table 1	27				46,XX,der(4)t(4;21)(q34;q22.2)pat	N/A	N/A	N/A	N/A	N/A	N/A	N/A
052	051	1992	Kieran	Canada	1488975	CL	Banding	Text	Patient	M	1 mo	DS	47,XY,-2,+der21),+der(21),t(2;21)(p13;q22.1)mat	N/A	+	N/A	N/A	N/A	+	N/A
053	052	1992	Korenberg	California (US)	1531166	DUP21JS	Banding + Southern Blot	Fig. 1	DUP21JS	M	2 yrs	DS	46,XY,inv dups ins (21)(q22.11q22.2q21.1)	+	+	+	+	+	+	+
		1994	Korenberg	California (US)	8197171	DUP21JS	Southern Blot	Table 1	5					Moderate	+	+	+	+	+	+
		2009	Korbel	Connecticut (US)	19597142	DUP21JS	Banding + Array CGH	Table 1	7				46,XY,dup ins(21)(q21.11q22.2q21.1)dn	Moderate	N/A	N/A	N/A	N/A	N/A	N/A
054	053	1992	Pangalos	France	1463008	TY	Banding + Slot Blot	Fig. 1	TY	F	9 yrs	DS	46,XX,-21,+psu dic(21),t(21;21)(q22.3;q22.3)	50-60	+	+	+	+	+	-
		1993	Delabar	France	8055322	TY	Slot Blot	Tables 1, 2	8				46,XX,-21,+psu dic(21),t(21;21)(q22.3;q22.3)	60	+	+	+	+	+	-
		1994	Sinet	France	7999986	TY	Slot Blot	Text	TY					60	N/A	N/A	N/A	N/A	N/A	N/A
055	054	1992	Pangalos	France	1463008	LI	Banding + Slot Blot	Fig. 2	LI	M	15 days	DS	46,XY,-21,+psu dic(21)t(21;21)(q22.3;q22.3)	N/A	+	+	+	+	+	-
		1993	Delabar	France	8055322	LI	Slot Blot	Tables 1, 2	9				46,XY,-21,+psu dic(21)t(21;21)(q22.3;q22.3)	N/A	+	+	+	+	+	-
		1994	Sinet	France	7999986	LI	Slot Blot							N/A	N/A	N/A	N/A	N/A	N/A	N/A
056	055	1993	Delabar	France	8055322	SC	Banding + Slot Blot	Tables 1, 2	4	F	14 yrs	DS	47,XX,+del(21)(q22.1-->q22.2)	64	+	-	+	+	-	-
		1994	Sinet	France	7999986	SC	Slot Blot	Text	SC					64	N/A	N/A	N/A	N/A	N/A	N/A
057	056	1994	Korenberg	California (US)	8197171	DUP21WB	Banding + Southern Blot + FISH	Table 1	4	M		DS	46,XY,-21,+psu dic(21)t(21;21)(q22.3;q22.3)	Moderate	+	+	+	-	+	N/A
		2009	Korbel	Connecticut (US)	19597142	DUP21WB	Banding + Array CGH	Table 1	6		4 mos		46,XY,der(21)	Moderate	N/A	N/A	N/A	N/A	N/A	N/A
058	057	1994	Korenberg	California (US)	8197171	DUP21KJ	Banding + Southern Blot + FISH	Table 1	6	F		DS		Moderate	+	+	+/-	+	-	+
		2009	Korbel	Connecticut (US)	19597142	DUP21KJ	Banding + Array CGH	Table 1	10				46,XX,dup(21)(q21.3q22.2)dn	70	N/A	N/A	N/A	N/A	N/A	N/A
059	058	1994	Korenberg	California (US)	8197171	DUP21SOS	Banding + Southern Blot	Table 1	9	M		DS		Moderate	+	+	+	-	+	+
		2009	Korbel	Connecticut (US)	19597142	DUP21SOS	Banding + Southern Blot	Table 1	17				46,XY,der(1)t(1;21)(q44;q21)mat	Moderate	N/A	N/A	N/A	N/A	N/A	N/A
060	059	1994	Korenberg	California (US)	8197171	DUP21SOL	Banding + Southern Blot + FISH	Table 1	11	M		DS		Profound	+	-	+	+	+	+
		2009	Korbel	Connecticut (US)	19597142	DUP21SOL	Banding + Southern Blot + Array CGH	Table 1	23				46,XY,dup(21)(q22.1q22.3)dn	Profound	N/A	N/A	N/A	N/A	N/A	N/A
061	060	1994	Korenberg	California (US)	8197171	DUP21JSB	Banding + Southern Blot + FISH	Table 1	12	M		DS		Moderate	+	+	+	-	+	-
		2009	Korbel	Connecticut (US)	19597142	DUP21JSB	Banding + Southern Blot	Table 1	24				46,XY,der(4)t(4;21)(q35;q22.3)dn	Moderate	N/A	N/A	N/A	N/A	N/A	N/A
062	061	1995	Scott	Pennsylvania (US)	7747789	Proband	Banding + FISH	Text	Patient	F	9 yrs	DS	46,XX,-12,der(12)t(12;21)(p13.1;q22.2)mat	Mild	N/A	N/A	+	N/A	+	N/A
063	062	1995	Conte	Brooklyn (US)	8591669	Proband	Banding + FISH	Text	Proband	M	6 mos	DS	46, XY, r(21)	N/A	N/A	N/A	N/A	N/A	N/A	N/A
064	063	1996	Barnicoat	London (UK)	8721567	Case 1 / London 1	Banding + FISH	Fig. 1	Case 1 / London 1	F	21 mos	DS	46,XX,dup(21)(q22.11-->q22.13 or q22.2)	57%	+	+	-	+	+	+
065	064	1996	Barnicoat	London (UK)	8721567	Case 6 / Sheffield 1	Banding + FISH	Fig. 6	Case 6 / Sheffield 1	F	16 mos	DS	47,XX,+del(21)(q11.2q22.1)	Slight	+	+	+	N/A	+	+
066	065	1996	Bruni	Italy	9037352	L.F.	Banding	Fig. 1	L.F.	M	1 yrs	DS	47,XY,der(5) t(5;21)(q11;q21) +der(5) t(5;21)	Delay	N/A	+	+	+	+	+
067	066	1996	Sebastio	Italy	8725787	Patient 1 / IV-1	Banding + FISH + PCR	Fig. 2a	Patient 1 / IV-1	F	2 yrs	DS	46,XX,der(4)t(4;21)(p16.3;q22.1)pat	Severe	+	+	N/A	N/A	+	N/A
068	067	1996	Sebastio	Italy	8725787	Patient 2 / IV-2	Banding + FISH + PCR	Fig. 2b	Patient 2 / IV-2	F	4 yrs	DS	46,XX,der(4)t(4;21)(p16.3;q22.1)mat	Severe	+	N/A	N/A	N/A	+	N/A
069	068	1996	Sebastio	Italy	8725787	Patient 3 / IV-3	Banding + FISH + PCR	Fig. 2c	Patient 3 / IV-3	M	20 mos	DS	46,XY,der(4)t(4;21)(p16.3;q22.1)mat	Severe	+	N/A	N/A	N/A	+	N/A
070	069	1996	Fritz	Germany	9035829	Fall 5	Banding + FISH	Text	Fall 5	M	N/A	DS	46,XY,der(5)t(5,21)(p15.3;q21)pat	N/A	N/A	N/A	N/A	N/A	N/A	N/A
071	070	1996	Nadal	India	8792823	Patient	Banding + FISH	Fig. 1a	Patient	F	14 mos	DS	46,XX,-13,+der(13)t(13;21)(q32;q22.1)pat	53	+	+	+	+	+	+
072	071	1996	Knight	Singapore	9007338	M.S.	Banding + FISH	Text	Proband	M	16 mos	DS	46,XY,der(18),t(18;21)(q23;q22.1)	+	N/A	+	+	+	+	N/A
073	072	1996	Abeliovich	Israel	8957510	II-1	Banding + Southern Blot + PCR	Fig. 1a	II-1	F	13 yrs	non-DS	46,XX,-15,+der(21)t(15;21)(q15;q22.1)pat	Moderate	+	-	-	-	-	-
074	073	1997	Nadal	Spain	9032650	Patient	Banding + FISH	Text	Patient	M	27 yrs	DS	46,XY,der(21)t(15;21)(q26;q22.1)pat	Severe	+	+	+	+	+	+
075	074	1997	Aviv	New Jersey (US)	9182781	Propositus	Banding + FISH	Text	Propositus	M	10 mos	DS	46,XY,der(22)t(21;22) (22qter-22q13.3::22q12.2-22q13.3::22p13-22q12.2::21q21.2-21qter)	Delay	N/A	N/A	N/A	N/A	N/A	N/A
076	075	1997	Tardy	Hungary	9316133	Child	Banding + FISH	Text	Son	M	N/A	DS	46,XY,rec(21)dup(21q)inv(21)(p11q22)	67	+	N/A	N/A	N/A	+	+
077	076	1997	Mattina	Italy	9391894	Proband	Banding + FISH	Fig. 1	Patient	F	1 yr	non-DS	47,XX,+der(21),t(9;21)(34.1;q22.1)mat	Profound	-	-	-	N/A	-	-
		2017	Current study	Italy			Array CGH
078	077	1998	Prasher	United Kingdom	9506555	N.A.	Banding + FISH	Text	Woman	F	78 yrs	DS	46,XX,rec(21)dup(21q)inv(21)(p12q22.1)	Mild	N/A	N/A	N/A	N/A	+	N/A
079	078	1999	Valero	Spain	10507727	EJL	Banding + PCR	Text	EJL	F	N/A	DS	46, XX, der(12)t(12;21)(p13q21)pat	+	+	-	+	N/A	+	-
080	079	1999	Valero	Spain	10507727	ACR	Banding + PCR	Text	ACR	F	N/A	DS	46, XX, der(2)t(2;21)(q37.3q22.1)pat	+/-	+	+	+	+	+	+
081	080	2000	Moreira	Brazil	11043433	Patient 1	Banding + FISH	Fig. 1A	Patient 1	F	6 Y	non-DS	47,XX,t(4;21)(q31.3;q11.2)+der(21)mat	Delay	-	+	-	-	+	-
082	081	2000	Moreira	Brazil	11043433	Patient 2	Banding + FISH	Fig. 1B	Patient 2	M	4 Y	non-DS	47, XY,t(4;21)(q31.3;q11.2)+der(21)mat	-	-	+	-	N/A	-	-
083	082	2000	Braddock	Missouri (US)	10861659	Propositus	Banding + FISH	Fig. 1A	Propositus	M	9 yrs	non-DS	47 XY +der21 t(5;21)(p15.1;q22.1)mat	+	-	+	N/A	N/A	-	N/A
084	083	2001	Nadal	Brazil	11334012	Patient	Banding + FISH	Fig. 1	Patient	M	2.9 yrs	DS	46,XY,21q+(21q22.11-->21qter)	Moderate	+	+	+	+	+	-
085	084	2001	Dominguez	Mexico	11837606	Proposita	Banding + FISH	Text	Proposita	F	10 mos	DS	46, XX,t(1;21)(p22;q22)+21	N/A	N/A	N/A	N/A	N/A	N/A	N/A
086	085	2001	Lazzaro	Canada	11260215	Proband	Banding + FISH	Text	Patient	F	10 mos	DS	46,XX,rec(21)dup(21q)inv(21)(p12q21.1)mat	N/A	+	N/A	N/A	N/A	+	N/A
087	086	2001	Barlow	California (US)	11280955	DUP21BS	Banding + Southern Blot + FISH	Table 1	1	F	4 mos	DS	46,XX,dup(21)(q22.1q22.3)	52	-	+	-	-	+	-
		2009	Korbel	Connecticut (US)	19597142	DUP21BS	Banding + Array CGH	Table 1	11				46,XX,dup(21)(q22.1q22.3)
088	087	2001	Barlow	California (US)	11280955	DUP21SW	Banding + Southern Blot + FISH	Table 1	2	M	5.5 mos	DS	46,XY,rec(21)(pter-q21.2::q22.3-q21.2::q22.3-qter)	N/A	-	+	-	+	-	-
		2009	Korbel	Connecticut (US)	19597142	DUP21SW	Array CGH	Table 1	18				46,XY,rec(21)(pter-q21.2::q22.3-q21.2::q22.3-qter)
089	088	2001	Barlow	California (US)	11280955	DUP21ZSC	Banding + Southern Blot + FISH	Table 1	3	F	2 days	DS	46,XX,inv dup(21)(q22.3q21)	N/A	+	-	N/A	-	+	-
		2009	Korbel	Connecticut (US)	19597142	DUP21ZSC	Banding + FISH	Table 1	20				46,XX,inv dup(21)(q22.3q21)
090	089	2001	Forster-Gibson	Canada	11453976	GC	Banding + FISH + Array CGH	Fig. 1	GC	M	33 yrs	DS	46,XY,dup(21) (q22.13q22.2).ish dup(21) (LSI 21++,wcp21+).	Profound	+	-	+	-	+	+
091	090	2001	Ilgin Ruhi	Turkey	11359472	Proband	Banding + FISH	Text	Proband	M	N/A	DS	46 XY rec(21) dup(21q) inv(21)(p11q22)pat	N/A	N/A	+	+	+	+	+
092	091	2003	Ahlbom	Sweden	12818527	Patient	Banding + FISH + PCR	Fig. 1	Patient	M	8 yrs	non-DS	47,XY,+der(21)t(7;21)(p21;q21.3)mat	Severe	-	-	-	-	-	-
093	092	2003	Gül	Turkey	14738120	Patient	Banding		Patient	F	10 days	non-DS	47,XX,+der(21)t(1;21)(q32;q22)	N/A	-	-	-	-	-	-
094	093	2004	Pastva	Pennsylvania (US)	15264610	Brian	Banding + FISH	Text	Brian	M	1 yrs	DS	46,XY,der(9)t(9;21)(q34.3;q21.2) de novo	N/A	-	+	-	+	+	N/A
095	094	2005	Lee	Oklahoma (US)	15578618	Patient	Banding + FISH	Fig. 1	Baby Girl	F	5 mos	DS	46,XX,der(4)ins(4;21)(q21;q22.13q22.2)pat	N/A	+	+	N/A	+	-	N/A
096	095	2005	Kosaki	Japan	15904434	Patient	Banding + FISH	Text	Patient	M	5 yrs	DS	46,XY	+	+	+	N/A	N/A	+	N/A
097	096	2006	Rovelet-Lecrux	France	16369530	F028	Banding + FISH + QF-PCR	Fig. 1c	F028	M	63 yrs	non-DS	N/A	- (Dementia at 53 yrs)	N/A	N/A	N/A	N/A	N/A	N/A
		2012	Cossec	France	22511594	n=8	Array CGH	Table 2	8, F028
098	097	2006	Rovelet-Lecrux	France	16369530	F037	Banding + FISH + QF-PCR	Fig. 1c	F037	F	66 yrs	non-DS	N/A	- (Dementia at 49 yrs)	-	-	-	-	-	-
		2012	Cossec	France	22511594	n=7	Array CGH	Table 2	7, F037
099	098	2006	Kondo	Japan	16411203	S1	Banding + FISH	Fig. 1	S1	M	9 yrs	non-DS	47,XY,+der(21)t(3;21)(p26.1q22.12)dn	DQ=45	-	-	+	-	-	-
		2009	Lyle	Switzerland	19002211	Case 9	Banding + BAC Array CGH	Table 1	Case 9	M			47,XY,+der(21)t(3;21)(p26.1q22.12)dn	+	-	-	+	-	-	-
100	099	2006	Kondo	Japan	16411203	S2	Banding + FISH	Fig. 1	S2	F	3 yrs	non-DS	47,XY,+der(21)t(14;21)(q32.1q22.11)	DQ=50	-	-	-	-	-	+
101	100	2006	Aguinaga	Mexico	17042031	Patient	Banding + FISH	Fig. 2	Patient	F	Newborn	non-DS	47,XX,t(20;21)(p11.2;q22.1)	N/A	+	N/A	-	N/A	N/A	N/A
102	101	2007	El-Ruby	Egypt	17710874	Proband	Banding + FISH	Fig. 1	Proband	F	8 yrs	non-DS	47,XX,der(21)t(4;21)(q25;q22)	Severe	-	+	-	N/A	+	-
103	102	2007	Ronan	Australia	17237124	Mother	Banding + FISH + BAC Array CGH	Fig. 1	Mother	F	28 yrs	DS	dup(21q22.13)(RP11-957K9 Start--> RP11-1012D8 End)	Mild learning disability	+	N/A	N/A	+	+	N/A
104	103	2007	Ronan	Australia	17237124	Daughter	Banding + FISH + BAC Array CGH	Fig. 1	Daughter	F	8 yrs	DS	dup(21q22.13)(RP11-957K9 Start--> RP11-1012D8 End)	Mild learning disability	+	N/A	N/A	+	+	N/A
105		2007	Sheth	India	N/A	Proband	FISH	Fig. 1A	Proband	M	5 yrs	DS	46,XY, idic(21)(q22.3)	Mild	+	+	N/A	+	N/A	N/A
106	104	2008	Strah	Slovenia	19239088	Proband	Banding + FISH	Text	Proband	F	8 mos	DS	46,XX,rec(21)dup(21q)inv(21)(p11.1q22.1)mat	Mild	N/A	N/A	N/A	N/A	+	-
107	105	2008	Sato	Japan	18074380	Proband	Banding + FISH + BAC Array CGH	Fig. 1a	Patient	F	16 mos	DS	46,XX,t(13;21), psu idic(21)(q22.13)ins(13;21)(q12.1;q22.13q22.3)dn	Severe	+	+	+	+	+	+
108		2008	Egashira	Japan	18937764	Patient	Banding + FISH	Fig. 1	Present case	F	2 yrs	DS	46,XX, psu idic(21) (q22.3)	60	+	+	+	+	+	-
109	106	2009	Korbel	Connecticut (US)	19597142	DUP21KG	Banding + FISH	Table 1	8	M	N/A	DS	46,XY,dup(21)(q21q22.1)	Moderate-Profound	N/A	N/A	N/A	N/A	N/A	N/A
110	107	2009	Korbel	Connecticut (US)	19597142	DUP21GP	Banding + FISH	Table 1	9	M	N/A	DS	46,X,inv(yrs)(p11.2q11.2)pat,add(21)(q22.1).ish dup(21)(q22.1q22.1)(D21S93-ETS2)	85	N/A	N/A	N/A	N/A	N/A	N/A
111	108	2009	Korbel	Connecticut (US)	19597142	DUP21WS	Banding + Array CGH	Table 1	13	M	N/A	DS	46,XY,dup(21)(q21q22.2)dn	N/A	N/A	N/A	N/A	N/A	N/A	N/A
112	109	2009	Korbel	Connecticut (US)	19597142	DUP21WA	Banding + FISH	Table 1	15	M	N/A	DS	46,XY,inv dup(21)(q21.1qter)	N/A	N/A	N/A	N/A	N/A	N/A	N/A
113	110	2009	Korbel	Connecticut (US)	19597142	DUP21MB	Banding + Array CGH	Table 1	19	M	N/A	DS	46,XY,der(21)t(21;21)(p11.?q22.1)dn	Moderate	N/A	N/A	N/A	N/A	N/A	N/A
114	111	2009	Korbel	Connecticut (US)	19597142	DUP21JJS	Banding + Array CGH	Table 1	21	M	65 yrs	DS	47,XY,+del(21)(q11.2q22.1)[18]/46,XY[2]	69	N/A	N/A	N/A	N/A	N/A	N/A
115	112	2009	Korbel	Connecticut (US)	19597142	DUP21STO	Banding + Array CGH	Table 1	22	F	N/A	DS	46,XX,add(21)(p11)dn	N/A	N/A	N/A	N/A	N/A	N/A	N/A
116	113	2009	Korbel	Connecticut (US)	19597142	DUP21HAD	Banding + Array CGH	Table 1	29	F	N/A	DS	46,XX,-21,+rearranged 21,inv dup	N/A	N/A	N/A	N/A	N/A	N/A	N/A
117	114	2010	Eggermann	Germany	20101688	SR12	Banding + PCR + SNP Array CGH	Text	SR12	M	22 yrs	non-DS	46,XY	-	-	-	-	-	-	-
118	115	2010	Vaglio	Uruguay	20143912	Patient	Banding + FISH + PCR + SNP Array CGH	Fig. 1	Patient	F	3 yrs	DS	46,XX,add(21)(p12).ish der(21) t(21;21)(p12;q22.11)(WCP21q+,PCP21q++,D21S59/D21S341/D21S342++)dn	68	+	+	+	+	+	+
119	116	2010	Martinoli	Italy	20358625	Proband	Banding + FISH + SNP Array CGH	Text	Proband	M	2 yrs	non-DS	21q11.2-->21q21.1	+	-	-	N/A	N/A	N/A	N/A
120	117	2010	Gijsbers	The Netherlands	20431279	Healthy Brother	Banding + FISH + SNP Array CGH	Fig. 1c	Healthy Brother	M	2 yrs	non-DS	46,XY,der(3)t(3;21)(p26.3;q22.3)	-	-	-	-	-	-	-
121	118	2011	Villa	Italy	21574245	Patient	Banding + FISH + Array CGH	Text	Patient	F	29 mos	non-DS	47,XX,+mar de novo.ish r(21) (wcp21+,D13Z1/D21Z1-,βsat-)	Mild	N/A	N/A	N/A	N/A	N/A	N/A
122	119	2011	Melis	Italy	21671372	Proposita	Banding + FISH + PCR + SNP Array CGH	Fig. 1	Proposita	F	26 mos	non-DS	46,XX, der(21) (pter-->q22.13::q21.1-->pter)	Mild	+	N/A	N/A	N/A	N/A	-
123	120	2012	Maciejewski	France	22932442	Proband	Banding + FISH	Fig. 2	Proband	M	12 mos	DS	46,XY, der(13)t(13;21)(q10;q22)dn	Mild	N/A	+	N/A	+	N/A	N/A
124	121	2012	Oliveira	Portugal	23266646	II2	Banding + FISH + Array CGH	Text	Proband's Brother	M	29 yrs	DS	46,XY,rec(21)dup(21q)inv(21)(p12q22.1)mat	+	N/A	N/A	N/A	N/A	N/A	N/A
125	122	2013	Valetto	Italy	23897865	Patient	Banding + FISH + Array CGH	Fig. 2	Patient	F	22 yrs	non-DS	47,XX,+der(21)t(8;21)(q24.2;q21.1)	Mild	-	-	-	-	-	-
126	123	2013	Capkova	Czech Republic	24145769	Case 1	Banding + FISH + QF-PCR + Array CGH	Text	Case 1	M	4 yrs	non-DS	47,XY,+der(21)t(15;21)(p11.2;q21).ish dup(21)	Mild	-	-	-	+	-	N/A
127		2014	Biadun-Poplawska	Poland	N/A	Patient	Banding + FISH +Microarray	Text	Patient	M	2 mos	DS	46,XY,der20t(20,21) (21qter->21q22::20p13->21qter)	+	-	+		-	+	-
128	124	2015	Chen	China	25752286	Patient	Banding + FISH + Array CGH	Text	Patient	F	23 yrs	non-DS	47,XX,t(4;21)(q31.3;q11.2),+der(21)t(4;21)mat	+	N/A	+	N/A	N/A	N/A	N/A
129	125	2015	Takahashi	Japan	26138905	Patient	Banding + FISH + SNP Array CGH	Text	Patient	F	3 yrs	DS	46,XX,der(7)t(7;21)(p22;q22.1) ,inv(9)(p12;p13)ish	Delay	N/A	+	N/A	+	+	N/A
130		2016	Weisfeld-Adams	Colorado (US)	27840696	Patient	Array CGH	Fig. 1a	Proband	F	5 yrs	non-DS	46,XX, dup21q22.11(chr21:32,583,901-35,355,969;hg19)	Yes, but lacks the "happy personality"	+	+	+	-	+	-	Uncertain phenotype, borderline DS
131		2016	Su	Taiwan	26918398	Case 1	Banding + Array CGH	Text	Case 1	F	2 yrs	non-DS	46,XX, dup(21) q22.2q22.3	-	-	-	-	-	-	-
132		2016	Su	Taiwan	26918398	Case 2	Banding + Array CGH	Fig. 1	Case 2	F	14 mos	non-DS	46, XX, dup(21)q11.2q21	-	-	+	N/A	N/A	-	N/A
			SUBJECTS EXCLUDED																		Reason for exclusion from the Map
133	126	1974	Niebuhr	Denmark	4276065	Boy	Banding	Text	Boy	M	2 yrs	DS	t(21;21)	N/A	N/A	N/A	N/A	N/A	N/A	N/A	No mapping data
134	127	1975	Habedank	Germany	126210	Propositus	Banding	Fig. 1	Propositus	M	3 yrs	DS	47, XY,del(3)(qter-->p13:),t(3;21)(3pter-->3p13::21q22-->21pter),+21	Moderate	+	+	+	+	+	+	No mapping data
135	128	1976	Wahlstrom	Sweden	135089	Propositus	Baning	Text	Propositus	M	19 mos	DS	46,XY,+15,+der(21),t(15;21)(q11;q22)mat	Mild delay	N/A	N/A	N/A	N/A	+	N/A	Insufficient mapping data
136	129	1980	Mikiel-Kostyra	Poland	6445053	R.M.	Banding	Fig. 3	R.M.	M	13 mos	non-DS	46,XY,dir dup (21)(q22.1-->qter)	Mild	-	+	N/A	-	-	N/A	Discrepancy Between description in the text and Fig. 11 vs karyotype
137		1982	Stoll	France	6210560	Proband	Banding	Fig. 1	Proband	M	2 mos	DS	46,XY,21q+	+	+	+	-	+	+	N/A
138	130	1982	Matsubara	Japan	6210618	Proband	Banding	Fig. 1	Proband	M	11 mos	DS	47,XY,+r(21)(p11?q22)mat	N/A	+	+	N/A	N/A	+	+	Distal breakpoint unmapped
139	131	1986	Fraisse	France	2947533	1 / Sandrine	Banding	Fig. 2	1 / Sandrine	F	16 yrs	N/A	46,XX -21,+der21(dupq22delp23)	70 [10 yrs]	+	-	-	-	-	-	Insufficient mapping data
140	132	1986	Fraisse	France	2947533	Proband 2	Banding	Text	Proband 2	F	43 yrs	N/A	46,XX -21,+der21(dupq22delp23)	-	N/A	-	-	-	-	-	Insufficient mapping data
141	133	1986	Fraisse	France	2947533	3 / Philippe	Banding	Fig. 3	3 / Philippe	M	16 yrs	N/A	46,XY -21,+der21(dupq22delp23)	80	N/A	-	-	-	-	-	Insufficient mapping data
142	134	1986	Fraisse	France	2947533	4 / Sylvain	Banding	Fig. 4	4 / Sylvain	F	N/A	N/A	46,XX -21,+der21(dupq22delp23)	70 [10 yrs]	+	-	-	-	-	-	Insufficient mapping data
143	135	1986	Fraisse	France	2947533	5 / Cécile	Banding	Text	5 / Cécile	F	N/A	N/A	46,XX -21,+der21(dupq22delp23)	Mild	+	-	-	-	-	-	Insufficient mapping data
144	136	1986	Fraisse	France	2947533	6 / Céline	Banding	Text	6 / Céline	F	N/A	N/A	46,XX -21,+der21(dupq22delp23)	Mild	+	-	-	-	-	-	Insufficient mapping data
145	137	1987	Huret	France	2951317	Propositus	Banding	Fig. 1	Patient	M	18 yrs	N/A	46,XY	Mild	+	+	+	N/A	+	N/A	Insufficient mapping data
146	138	1987	Delabar	France	3036686	Patient	Banding + Southern Blot	Fig. 1	Patient	M	30 yrs	DS	dup(21q22.11--> ETS2)	Moderate	+	N/A	N/A	N/A	N/A	N/A	Discrepancy between banding and enzyme assay results
147	139	1987	Park	New Hampshire (US)	2446809	Case 1	Banding	Fig. 1	Case 1	F	39 yrs	non-DS	47,XX,+del(21)(q22.1)/48,XX,+del(21)(q22.1),+mar	< 30	N/A	N/A	N/A	N/A	N/A	N/A	Discrepancy between FISH (Barlow) and Array CGH (Korbel) at PFKL
		2001	Barlow	California (US)	11280955	DUP21JL	Southern Blot + FISH	Fig. 3	1					N/A	N/A	N/A	N/A	N/A	N/A	N/A
		2009	Korbel	Connecticut (US)	19597142	DUP21JL	Banding + BAC Array CGH	Table 1	1				47,XX,+del(21)(q22.1)[73%]/48,XX+del(21)(q22.1),mar[27%]	< 30	N/A	N/A	N/A	N/A	N/A	N/A
148	140	1990	Papas	Maryland (US)	2149958	C-4	Banding	Fig. 7	C-4	M	N/A	N/A	47,XY,+der(21)t(10;21)	N/A	N/A	N/A	N/A	N/A	N/A	N/A	Insufficient diagnostic /clinical data
149	141	1993	Delabar	France	8055322	AB	Banding + Slot Blot	Tables 1, 2	3	F	1.4 yrs	DS?	46,XX,-21,+der(21),t(21;21)(p13→q22.2)	110	+	+	-	-	+	-	Insufficient diagnostic /clinical data
		2009	Lyle	Switzerland	19002211	Case 25	Banding + BAC Array CGH	Table 1	case 25			N/A	46,XX, -21,+der(21)t(21;21)(p13;q22.2)	-	+	+	-	.	+	-
150	142	1997	Bartsch	Germany	9341890	IV-8	Banding + FISH + PCR	Fig. 2	IV-8	F	17 mos	N/A	der(18)t(18;21)(q23;q22.1)(q22.13–qter)	65	+	+	-	+	+	+/-	Uncertain phenotype (18q- syndorme), borderline DS
151	143	1997	Bartsch	Germany	9341890	III-6	Banding + FISH + PCR	Fig. 2	III-6	M	30 yrs	N/A	der(18)t(18;21)(q23;q22.1)(q22.13–qter)	43/60	-	-	+	+	-	-	Uncertain phenotype (18q- syndorme), borderline DS
152	144	1997	Bartsch	Germany	9341890	III-7	Banding + FISH + PCR	Fig. 2	III-7	M	28 yrs	N/A	der(18)t(18;21)(q23;q22.1)(q22.13–qter)	44/75	-	-	-	+	-	-	Uncertain phenotype (18q- syndorme), borderline DS
153	145	2000	Barbi	Germany	10748409	Propositus	Banding + FISH + PCR	Fig. 1	Patient	M	3.5 yrs	N/A	der(21)	Profound	-	+	-	-	+	-	Phenotype dominated by 21q monosomy
154	146	2001	Barlow	California (US)	11280955	DUP21PM	Banding + Southern Blot + FISH	Table 1	Case 4	M	5.5 mos	N/A	47,XY,1der(13)t(13;21)q14;q22)	N/A	-	-	+	-	-	N/A	Phenotype confounded by concurrent partial trisomy 13
		2009	Korbel	Connecticut (US)	19597142	DUP21PM	Banding + Southern Blot + FISH	Table 1	Case 30				47,XY,+der(13)t(13;21)(q14;q22)mat
155	147	2003	Horn	Germany	12599186	Patient 1 / III.6	Banding + FISH	Fig. 1	III.6	M	21 mos	N/A	46,XY, t(18;21)(q22.1;q21.3-q22.11)mat	Severe	+	+	+	-	+	+	Phenotype confounded by 18q monosomy
156	148	2003	Horn	Germany	12599186	Patient 2 / II.1	Banding + FISH	Fig. 1	II.1	M	37 yrs	N/A	46,XY, t(18;21)(q22.1;q21.3-q22.11)	Severe	+	-	-	-	-	+	Phenotype confounded by 18q monosomy
157	149	2005	Crombez	California (US)	16155419	Patient	Banding + FISH	Text	Patient	F	Newborn	N/A	46,XX,r(21)(p11.2q22.3)	+	-	-	-	-	-	-	Insufficient diagnostic / clinical data - borderline DS
158	150	2009	Lyle	Switzerland	19002211	Case 8	Banding + BAC Array CGH	Table 1	Case 8	F	N/A	N/A	47,XX,+del(21)(q22.1-->q22.2)	+	+	-	+	+	-	-	Insufficient diagnostic / clinical data
159	151	2009	Lyle	Switzerland	19002211	Case 10	Banding + BAC Array CGH	Table 1	Case 10	M	N/A	N/A	47,XY,+der(21)t(8;21)	+	N/A	-	+	-	+	-	Insufficient diagnostic / clinical data
160	152	2009	Lyle	Switzerland	19002211	Case 12	Banding + BAC Array CGH	Table 1	Case 12	F	N/A	N/A	47,XX,+der(21)(pter-->q21.1::q21.3-->qter).ish der(21)(wcp21+, VIJ2yRM2029+)	-	-	N/A	-	N/A	-	-	Discrepancy between karyotype and BAC Array CGH results at q21.3 / q22.3?
161	153	2009	Lyle	Switzerland	19002211	Case 13	Banding + BAC Array CGH	Table 1	Case 13	M	N/A	N/A	47,XY,+der(21)t(10;21)(21pter-->21q21::10q26-->10qter)mat	+	N/A	N/A	N/A	N/A	N/A	N/A	Insufficient diagnostic / clinical data
162	154	2009	Lyle	Switzerland	19002211	Case 14	Banding + BAC Array CGH	Table 1	Case 14	F	N/A	N/A	46,XX,dup(21)(pter-->q13::q21.3-->qter)	-	+	N/A	+	+	+	-	Insufficient diagnostic / clinical data
163	155	2009	Lyle	Switzerland	19002211	Case 15	Banding + BAC Array CGH	Table 1	Case 15	F	N/A	N/A	46,XX,-11,+der(11)t(11;21)(q24;q21)	+	N/A	N/A	N/A	-	N/A	N/A	Insufficient diagnostic / clinical data
164	156	2009	Lyle	Switzerland	19002211	Case 17	Banding + BAC Array CGH	Table 1	Case 17	F	N/A	N/A	46,XX,der(21)(p11.2-->qter::q22.11-->qter)	+	N/A	N/A	N/A	N/A	N/A	+	Insufficient diagnostic / clinical data
165	157	2009	Lyle	Switzerland	19002211	Case 18	Banding + BAC Array CGH	Table 1	Case 18	M	N/A	N/A	46,XY,rec(21)dup(21q)inv(21)(p11q21)	+	N/A	N/A	+	+	N/A	+	Insufficient diagnostic / clinical data
166	158	2009	Lyle	Switzerland	19002211	Case 19	Banding + BAC Array CGH	Table 1	Case 19	N/A	N/A	N/A	inv dup(21)(q22.3q22.1)	+	+	+	+	+	+	+	Insufficient diagnostic / clinical data
167	159	2009	Lyle	Switzerland	19002211	Case 20	Banding + BAC Array CGH	Table 1	Case 20	M	N/A	N/A	46,XY,der(22)t(21;22)(q22.1;q11.2)	+	-	+	+	+	+	-	Insufficient diagnostic / clinical data
168	160	2009	Lyle	Switzerland	19002211	Case 21	Banding + BAC Array CGH	Table 1	Case 21	N/A	N/A	N/A	dup(21q)	N/A	N/A	N/A	N/A	N/A	N/A	N/A	Absent diagnostic / clinical data
169	161	2009	Lyle	Switzerland	19002211	Case 22	Banding + BAC Array CGH	Table 1	Case 22	M	N/A	N/A	46,XY(,dup21)(q22.3)	N/A	N/A	N/A	N/A	N/A	N/A	N/A	Absent diagnostic / clinical data
170	162	2009	Lyle	Switzerland	19002211	Case 24	Banding + BAC Array CGH	Table 1	Case 24	F	N/A	N/A	46,XX,-5,+der(5)t(5;21)(p15;q22)	N/A	N/A	N/A	N/A	N/A	N/A	N/A	Absent diagnostic / clinical data
171	163	1989	McCormick	Maryland (US)	2529205	GM5881	Banding + Southern Blot	Table 2	15	F		non-DS	47,XX,+mar (21q-?) de novo	-	-	N/A	-	N/A	N/A	-	Discrepancy between Southern Blot (McCormick 1989 Pt. GM5881) and Array CGH results at D21S58
		1990	Shabtai	Israel	2149942	Proposita	Banding	Fig. 1	Proposita		25 yrs		47,XX,21q-	-	-	-	-	N/A	+	-
		2009	Korbel	Connecticut (US)	19597142	DUP21IS	Banding + Array CGH	Table 1	4	F	N/A	non-DS	47,XX,+del(21)(pter-->q21::q22.3-->qter)dn	-	N/A	N/A	N/A	N/A	N/A	N/A
172	164	2009	Korbel	Connecticut (US)	19597142	DUP21MJF	Banding + Array CGH	Table 1	14	M	N/A	DS	46,XY,dic(21;21)(q22.3;q22.3)	47	N/A	N/A	N/A	N/A	N/A	N/A	Discrepancy between FISH and Array CGH results at S100B
173		2010	Ha	Vietnam	20503339	Proband	Banding + FISH	Fig. 1	A/C/D/F	F	12 yrs	DS	46, XX,idic(21) (q22.3)	N/A	+	+	N/A	+	+	N/A
174	165	2012	Tlili	France	22669612	JDE	Array CGH	Table 1	JDE	N/A	N/A	N/A	dup21	N/A	N/A	N/A	N/A	N/A	N/A	N/A	Absent diagnostic / clinical data
175	166	2012	Tlili	France	22669612	IGU	Array CGH	Table 1	IGU	N/A	N/A	N/A	dup21	N/A	N/A	N/A	N/A	N/A	N/A	N/A	Absent diagnostic / clinical data
176	167	2012	Tlili	France	22669612	SDU	Array CGH	Table 1	SDU	F	N/A	N/A	46,XX,dup(21)(pter-->q13::q21.3-->qter)	N/A	N/A	N/A	N/A	N/A	N/A	N/A	Absent diagnostic / clinical data
177	168	2012	Tlili	France	22669612	45895	Array CGH	Table 1	45895	M	N/A	N/A	47.XY,+der(21)	N/A	N/A	N/A	N/A	N/A	N/A	N/A	Absent diagnostic / clinical data
178	169	2012	Tlili	France	22669612	43131	Array CGH	Table 1	43131	N/A	N/A	N/A	21q22dup	N/A	N/A	N/A	N/A	N/A	N/A	N/A	Absent diagnostic / clinical data
179	170	2012	Tlili	France	22669612	954	Array CGH	Table 1	954	N/A	N/A	N/A	dup21q	N/A	N/A	N/A	N/A	N/A	N/A	N/A	Absent diagnostic / clinical data
180	171	2012	Tlili	France	22669612	46620	Array CGH	Table 1	46620	F	N/A	N/A	47,XX,+der(21)(pter-.q21.1::q21.3-.qter).ish der(21)(wcp21+,VIJ2yRM2029+)	N/A	N/A	N/A	N/A	N/A	N/A	N/A	Absent diagnostic / clinical data
181	172	2012	Tlili	France	22669612	SCA	Array CGH	Table 1	SCA	N/A	N/A	N/A	dup21	N/A	N/A	N/A	N/A	N/A	N/A	N/A	Absent diagnostic / clinical data
182	173	2012	Cossec	France	22511594	n=1	Array CGH	Table 2	n=1	N/A	N/A	N/A	N/A	N/A	N/A	N/A	N/A	N/A	N/A	N/A	Absent diagnostic / clinical data
183	174	2012	Cossec	France	22511594	n=2	Array CGH	Table 2	n=2	N/A	N/A	N/A	N/A	N/A	N/A	N/A	N/A	N/A	N/A	N/A	Absent diagnostic / clinical data
184	175	2012	Cossec	France	22511594	n=3	Array CGH	Table 2	n=3	N/A	N/A	N/A	N/A	N/A	N/A	N/A	N/A	N/A	N/A	N/A	Absent diagnostic / clinical data
185	176	2012	Cossec	France	22511594	n=4	Array CGH	Table 2	n=4	N/A	N/A	N/A	N/A	N/A	N/A	N/A	N/A	N/A	N/A	N/A	Absent diagnostic / clinical data
186	177	2012	Cossec	France	22511594	n=5	Array CGH	Table 2	n=5	N/A	N/A	N/A	N/A	N/A	N/A	N/A	N/A	N/A	N/A	N/A	Absent diagnostic / clinical data
187	178	2012	Cossec	France	22511594	n=6	Array CGH	Table 2	n=6	N/A	N/A	N/A	N/A	N/A	N/A	N/A	N/A	N/A	N/A	N/A	Absent diagnostic / clinical data
188	179	2012	Cetin	Turkey	22827956	Patient	Banding + FISH + PCR + Array CGH	Text	Patient	M	2.5 yrs	DS	46,XY,der(21)(p13)dup(21)(q11.2q21.3)dup(21)(q22.2q22.3)	Mild	-	+	+	+	+	+	Discrepancy between FISH and Array CGH results
189	180	2014	Papoulidis	Greece	24334122	Patient	Banding + FISH + Array CGH	Text	Patient	M	26 yrs	Mild DS	46,XY,der(7)t(7;21)(q36;q22.13)pat	75	-	-	N/A	N/A	+	N/A	Phenotype confounded by partial del(6) and del(7)
190		2016	Mekkawy	Egypt	26749249	Patient	Banding + SNP-array	Fig. 1	Patient	F	2.5 yrs	ID	46, XX	+	+	+	N/A	N/A	+	-	Phenotype confounded by partial trisomy 12
191		2017	Aleksiūnienė	Lithuania	28422838	Patient III.3	Banding-FISH-SNPArray	Fig.1	III.3	M	30 mos	N/A	Deletion of 8.5Mb in size at 1q43q44 (arr [hg19] 1q43q44(240,724,339–249,202,755) X1) and a duplication of 6.8Mb in size at 21q22.2q22.3 (arr[hg19] 21q22.2q22.3 (41,282,698–48,098,824)X3)	+	Short palpebral fissure	Broad	N/A	+	+	N/A	Phenotype confounded by partial monosomy 1
